# Supplementary material for: 2-Hydr­oxy-1-methoxy­anthraquinone monohydrate
Source: Acta Crystallogr Sect E Struct Rep Online. 2009 Jun 6;65(Pt 7):o1523. doi: 10.1107/S1600536809021254 (PMC2969380; doi:10.1107/S1600536809021254)
Supplement: Supplementary file 2 [file e-65-o1523-Isup2.hkl]

# 
# h,k,l, Fc-squared, Fo-squared, sigma(Fo-squared) and status flag 
# 
data_I
_shelx_title ' f in P-1' 
_shelx_refln_list_code          4 
_shelx_F_calc_maximum      121.92 
_exptl_crystal_F_000       240.00 
_reflns_d_resolution_high  0.8347 
 
loop_ 
 _symmetry_equiv_pos_as_xyz 
 'x, y, z' 
 '-x, -y, -z' 
 
_cell_length_a     7.9583 
_cell_length_b     8.2693 
_cell_length_c    10.1880 
_cell_angle_alpha 102.462 
_cell_angle_beta  102.364 
_cell_angle_gamma 100.653 
 
_shelx_F_squared_multiplier     1.000 
 
loop_ 
 _refln_index_h 
 _refln_index_k 
 _refln_index_l 
 _refln_F_squared_calc 
 _refln_F_squared_meas 
 _refln_F_squared_sigma 
 _refln_observed_status 
   1   0   0      571.27      537.13      6.02 o 
   2   0   0     9830.50    10238.15    104.02 o 
   3   0   0      378.44      354.95      3.56 o 
   4   0   0       24.34       16.67      1.17 o 
   5   0   0       24.86       24.17      1.51 o 
   6   0   0       27.27       27.68      1.73 o 
   7   0   0        0.14        0.70      0.69 o 
   8   0   0        0.19       -0.60      0.81 o 
  -7   1   0        0.26       -0.55      0.55 o 
  -6   1   0        0.01        0.63      0.59 o 
  -5   1   0        8.68        7.88      0.57 o 
  -4   1   0      166.70      165.97      2.96 o 
  -3   1   0       18.54       18.40      0.79 o 
  -2   1   0      141.70      159.12      2.26 o 
  -1   1   0       16.61       19.06      0.54 o 
   0   1   0     1000.19     1056.48      6.47 o 
   1   1   0      697.42      777.94      6.07 o 
   2   1   0     8261.23     8867.00     91.28 o 
   3   1   0      215.20      223.16      4.13 o 
   4   1   0     5109.70     5633.16     58.36 o 
   5   1   0       20.14       17.60      1.41 o 
   6   1   0      315.42      322.82      6.67 o 
   7   1   0       15.50       16.37      1.71 o 
   8   1   0        0.02       -0.24      0.89 o 
  -9   2   0       16.49       13.97      1.80 o 
  -8   2   0       46.57       43.64      2.50 o 
  -7   2   0      110.05      106.42      3.67 o 
  -6   2   0      376.06      385.32      4.55 o 
  -5   2   0      101.68       95.92      1.80 o 
  -4   2   0      270.83      275.80      3.68 o 
  -3   2   0       75.12       73.85      1.16 o 
  -2   2   0      130.97      123.05      1.37 o 
  -1   2   0       39.68       34.51      0.50 o 
   0   2   0      828.66      861.69      5.46 o 
   1   2   0       13.13       10.59      0.41 o 
   2   2   0       21.32       19.25      1.05 o 
   3   2   0       26.46       22.92      1.36 o 
   4   2   0      368.13      408.77      7.07 o 
   5   2   0       14.39       16.04      1.51 o 
   6   2   0      392.60      410.90      8.07 o 
   7   2   0        7.66        6.24      1.37 o 
   8   2   0      115.69      110.23      4.41 o 
  -9   3   0        0.18        0.71      0.85 o 
  -8   3   0        0.22        0.17      0.70 o 
  -7   3   0       19.60       19.99      1.67 o 
  -6   3   0       26.23       23.80      1.55 o 
  -5   3   0      331.08      344.75      4.23 o 
  -4   3   0      362.18      413.67      4.01 o 
  -3   3   0     1779.15     1785.24     13.55 o 
  -2   3   0     3241.99     3303.15     19.88 o 
  -1   3   0      404.31      393.24      4.80 o 
   0   3   0     1451.40     1460.17      9.10 o 
   1   3   0      181.26      185.16      1.81 o 
   2   3   0       33.88       35.92      1.55 o 
   3   3   0       14.35       11.19      1.09 o 
   4   3   0        1.70        1.20      0.66 o 
   5   3   0        2.76        5.03      1.10 o 
   6   3   0        0.06        0.32      0.82 o 
   7   3   0        0.37        0.75      0.97 o 
  -7   4   0        9.35       10.07      1.26 o 
  -6   4   0       20.52       21.95      1.44 o 
  -5   4   0       16.08       14.32      1.04 o 
  -4   4   0        0.06        0.10      0.17 o 
  -3   4   0      205.97      239.08      2.22 o 
  -2   4   0      648.91      705.47      4.95 o 
  -1   4   0     1037.99     1088.56     14.13 o 
   0   4   0      481.16      541.91      6.60 o 
   1   4   0      890.26      860.53      6.06 o 
   2   4   0      283.69      297.89      3.69 o 
   3   4   0        8.58        6.47      0.98 o 
   4   4   0       37.54       44.31      2.26 o 
   5   4   0        7.40        6.75      1.25 o 
   6   4   0        0.02        0.89      0.94 o 
   7   4   0        0.23       -1.04      0.89 o 
  -8   5   0        1.38        2.12      1.21 o 
  -7   5   0        0.57        0.39      0.81 o 
  -6   5   0       22.36       20.00      1.91 o 
  -5   5   0        1.18        0.81      0.36 o 
  -4   5   0        0.42        0.20      0.55 o 
  -3   5   0       27.90       30.98      0.71 o 
  -2   5   0        4.98        6.39      0.69 o 
  -1   5   0        1.25        1.61      0.24 o 
   0   5   0        4.20        7.02      0.61 o 
   1   5   0      131.04      135.06      1.86 o 
   2   5   0      141.63      157.41      2.66 o 
   3   5   0       86.16       81.08      2.98 o 
   4   5   0       37.19       37.28      2.27 o 
   5   5   0       22.61       22.81      2.03 o 
   6   5   0        3.99        2.11      1.10 o 
  -8   6   0        0.07        1.22      1.08 o 
  -7   6   0       25.50       21.17      2.26 o 
  -6   6   0        3.75        2.98      0.99 o 
  -5   6   0        0.06        0.04      0.67 o 
  -4   6   0        3.80        3.39      0.94 o 
  -3   6   0       49.98       47.75      2.37 o 
  -2   6   0      148.24      140.29      1.78 o 
  -1   6   0        0.80        1.46      0.28 o 
   0   6   0        6.45        7.12      0.47 o 
   1   6   0        0.20        0.45      0.26 o 
   2   6   0        5.13        5.55      0.98 o 
   3   6   0        3.52        2.80      0.93 o 
   4   6   0        2.87        4.53      1.14 o 
   5   6   0        7.84        6.86      1.40 o 
  -7   7   0        3.33        2.54      1.29 o 
  -6   7   0        0.00        1.10      0.89 o 
  -5   7   0       32.29       24.43      2.26 o 
  -4   7   0        3.83        3.60      1.06 o 
  -3   7   0       22.39       14.30      1.55 o 
  -2   7   0        0.46        0.82      0.59 o 
  -1   7   0        3.02        3.69      0.54 o 
   0   7   0        0.70        1.33      0.34 o 
   1   7   0        7.61       10.38      0.65 o 
   2   7   0        5.77        4.89      1.01 o 
   3   7   0        0.09        0.60      0.81 o 
   4   7   0        0.07       -0.77      0.73 o 
  -6   8   0        0.88        0.65      0.90 o 
  -5   8   0        6.21        8.20      1.59 o 
  -4   8   0        2.41        1.77      0.97 o 
  -3   8   0        5.49        4.34      1.10 o 
  -2   8   0        0.03       -0.59      0.59 o 
  -1   8   0       16.17       16.91      1.56 o 
   0   8   0        0.68        0.82      0.45 o 
   1   8   0        8.44        9.09      1.21 o 
   2   8   0        0.01        0.85      0.79 o 
   3   8   0        0.12        0.00      0.82 o 
  -5   9   0        6.78       11.64      1.91 o 
  -4   9   0        6.02        4.72      1.24 o 
  -3   9   0        0.71        0.43      0.82 o 
  -2   9   0        7.20        8.85      1.44 o 
  -1   9   0        2.56        4.28      1.09 o 
   1   9   0        2.66        2.12      0.98 o 
   1  -9   1       18.58       14.18      1.53 o 
   2  -9   1        4.36        4.93      1.24 o 
   3  -9   1        2.02        3.35      1.09 o 
   4  -9   1        0.55        1.37      0.93 o 
   5  -9   1        6.89        7.35      1.61 o 
  -3  -8   1        0.15        0.91      0.90 o 
  -2  -8   1        0.75        0.07      0.50 o 
  -1  -8   1        5.15        5.49      1.03 o 
   0  -8   1        2.73        2.48      0.56 o 
   1  -8   1       65.46       68.05      2.76 o 
   2  -8   1        0.11        0.99      0.74 o 
   3  -8   1       76.19       69.28      3.19 o 
   4  -8   1        1.59        1.61      0.99 o 
   5  -8   1       17.06       16.13      2.00 o 
   6  -8   1        1.68        0.52      1.02 o 
  -4  -7   1        1.37        0.93      0.90 o 
  -3  -7   1        3.23        3.29      1.01 o 
  -2  -7   1        0.01        0.55      0.44 o 
  -1  -7   1        0.05        0.23      0.29 o 
   0  -7   1       21.22       22.73      0.81 o 
   1  -7   1        1.14        1.06      0.39 o 
   2  -7   1        0.10        0.06      0.30 o 
   3  -7   1       31.97       26.82      1.91 o 
   4  -7   1       11.51        7.29      1.36 o 
   5  -7   1       69.66       72.40      3.55 o 
   6  -7   1        0.06        0.00      0.71 o 
   7  -7   1       17.31       14.61      2.08 o 
  -5  -6   1       21.01       20.09      2.04 o 
  -4  -6   1       52.95       55.78      2.85 o 
  -3  -6   1       18.83       18.12      1.12 o 
  -2  -6   1        0.52        0.17      0.35 o 
  -1  -6   1       12.50       12.71      0.60 o 
   0  -6   1        4.15        3.56      0.37 o 
   1  -6   1       70.00       65.91      1.17 o 
   2  -6   1       28.79       25.86      1.15 o 
   3  -6   1        7.76        9.44      0.67 o 
   4  -6   1        1.17        1.61      0.63 o 
   5  -6   1       12.94       11.31      1.61 o 
   6  -6   1        0.20        0.26      0.73 o 
   7  -6   1       15.99       17.21      2.11 o 
   8  -6   1        1.79        2.81      1.18 o 
  -6  -5   1        4.60        6.32      1.43 o 
  -5  -5   1        2.06        2.10      0.94 o 
  -4  -5   1       87.84       83.62      3.29 o 
  -3  -5   1       58.18       55.66      2.04 o 
  -2  -5   1      230.72      249.31      3.46 o 
  -1  -5   1      123.09      126.38      1.83 o 
   0  -5   1      245.34      259.92      2.69 o 
   1  -5   1        6.95       10.94      0.45 o 
   2  -5   1       22.42       21.50      0.58 o 
   3  -5   1       89.37       90.87      1.79 o 
   4  -5   1       28.44       29.12      3.25 o 
   5  -5   1       27.61       26.14      1.44 o 
   6  -5   1       12.96       10.94      1.16 o 
   7  -5   1        2.45        2.94      0.89 o 
  -7  -4   1        2.41        1.55      1.06 o 
  -6  -4   1        0.34        0.79      0.87 o 
  -5  -4   1        0.07        0.42      0.75 o 
  -4  -4   1       14.56       16.58      1.55 o 
  -3  -4   1       61.27       68.22      1.72 o 
  -2  -4   1       90.38       96.13      1.86 o 
  -1  -4   1       40.80       36.24      0.91 o 
   0  -4   1     1115.96     1122.20      7.38 o 
   1  -4   1      172.91      172.06      1.71 o 
   2  -4   1      214.19      252.02      2.20 o 
   3  -4   1       28.96       29.77      0.74 o 
   4  -4   1       38.45       44.69      1.65 o 
   5  -4   1        2.62        4.48      0.75 o 
   6  -4   1        0.01        0.27      0.51 o 
   7  -4   1        1.06        0.58      0.70 o 
   8  -4   1        0.65        0.62      0.85 o 
  -8  -3   1      127.58      130.33      5.05 o 
  -7  -3   1        1.19        1.08      0.99 o 
  -6  -3   1       75.55       83.33      3.55 o 
  -5  -3   1       14.29       15.12      1.59 o 
  -4  -3   1       39.17       39.01      2.04 o 
  -3  -3   1       29.50       29.09      1.07 o 
  -2  -3   1      209.80      211.89      2.85 o 
  -1  -3   1       24.78       24.50      0.55 o 
   0  -3   1      660.23      623.07      4.30 o 
   1  -3   1      164.80      156.27      1.45 o 
   2  -3   1       12.75       14.35      0.51 o 
   3  -3   1       43.80       41.83      0.77 o 
   4  -3   1      432.37      425.73      4.08 o 
   5  -3   1        6.30        5.79      0.87 o 
   6  -3   1       62.80       69.12      2.76 o 
   7  -3   1        0.76        0.73      0.75 o 
   8  -3   1        0.74       -0.90      0.66 o 
   9  -3   1        0.58        0.40      0.90 o 
  -8  -2   1       52.11       50.55      3.11 o 
  -7  -2   1       40.01       39.98      2.59 o 
  -6  -2   1      771.65      762.33     12.07 o 
  -5  -2   1       28.25       32.91      1.99 o 
  -4  -2   1     1222.57     1297.09     16.28 o 
  -3  -2   1        3.10        2.98      0.62 o 
  -2  -2   1        3.86        4.92      0.39 o 
  -1  -2   1       52.56       55.22      0.71 o 
   0  -2   1      503.85      511.36      3.45 o 
   1  -2   1      184.96      162.97      2.45 o 
   2  -2   1      419.02      476.16      6.05 o 
   3  -2   1      183.81      179.28      3.43 o 
   4  -2   1      136.00      135.53      2.97 o 
   5  -2   1        3.05        3.18      0.47 o 
   6  -2   1        7.41        8.00      0.71 o 
   7  -2   1        0.84        1.06      0.77 o 
   8  -2   1       17.71       18.98      1.96 o 
   9  -2   1        0.41       -0.27      0.78 o 
  -8  -1   1       15.07       15.04      1.88 o 
  -7  -1   1        1.20        0.67      0.83 o 
  -6  -1   1       22.18       24.97      1.86 o 
  -5  -1   1       95.13       99.80      3.19 o 
  -4  -1   1      753.73      866.41     11.47 o 
  -3  -1   1     1016.02      981.09     11.40 o 
  -2  -1   1    14864.95    13123.93    322.22 o 
  -1  -1   1      639.14      669.62      7.45 o 
   0  -1   1     3106.61     2925.22     30.60 o 
   1  -1   1       46.94       58.93      1.28 o 
   2  -1   1      928.16      934.87      7.35 o 
   3  -1   1        0.02        0.08      0.27 o 
   4  -1   1       16.74       20.77      1.10 o 
   5  -1   1        3.55        4.53      0.71 o 
   6  -1   1        5.91        4.53      0.86 o 
   7  -1   1        6.72        4.79      0.99 o 
  -9   0   1        1.23        2.45      1.24 o 
  -8   0   1        0.74        0.38      0.81 o 
  -7   0   1        1.50        0.26      0.71 o 
  -6   0   1        8.89        7.74      1.14 o 
  -5   0   1        5.96        4.72      0.70 o 
  -4   0   1       29.96       33.49      1.34 o 
  -3   0   1       35.68       30.71      1.12 o 
  -2   0   1        0.80        0.59      0.22 o 
  -1   0   1      321.56      324.81      2.30 o 
   0   0   1      830.96      857.61      9.16 o 
   1   0   1     2001.29     1883.80     19.41 o 
   2   0   1     4494.13     4580.72     46.26 o 
   3   0   1      162.20      166.34      3.15 o 
   4   0   1      126.93      123.58      2.97 o 
   5   0   1        5.31        4.49      0.81 o 
   6   0   1       11.32       10.23      1.20 o 
   7   0   1        0.09        0.04      0.67 o 
   8   0   1        0.02       -0.12      0.75 o 
  -8   1   1       20.42       19.92      1.83 o 
  -7   1   1       40.48       40.33      1.45 o 
  -6   1   1        0.01       -0.15      0.36 o 
  -5   1   1        8.33        6.43      0.73 o 
  -4   1   1      203.28      201.92      3.52 o 
  -3   1   1       61.38       59.57      1.48 o 
  -2   1   1      157.88      145.25      1.72 o 
  -1   1   1       56.70       52.36      0.78 o 
   0   1   1       49.07       44.93      0.67 o 
   1   1   1      608.55      614.07      7.17 o 
   2   1   1      172.09      147.68      2.78 o 
   3   1   1        1.06        2.07      0.50 o 
   4   1   1       18.43       20.10      1.40 o 
   5   1   1       76.28       72.91      2.68 o 
   6   1   1       23.38       22.53      1.75 o 
   7   1   1        3.23        4.34      1.12 o 
   8   1   1        1.05       -0.50      0.94 o 
  -9   2   1        1.39        0.55      0.85 o 
  -7   2   1       48.77       48.09      1.98 o 
  -6   2   1        0.33        0.85      0.50 o 
  -5   2   1      376.72      369.56      5.58 o 
  -4   2   1       76.78       80.38      1.94 o 
  -3   2   1      291.41      294.93      2.52 o 
  -2   2   1        2.07        5.39      0.39 o 
  -1   2   1      232.23      218.60      2.35 o 
   0   2   1     1522.20     1476.63      9.03 o 
   1   2   1       15.50       17.38      0.86 o 
   2   2   1        0.33        1.05      0.39 o 
   3   2   1       16.57       18.98      1.24 o 
   4   2   1       18.16       21.13      1.48 o 
   5   2   1       14.34       13.66      1.38 o 
   6   2   1        3.47        2.27      0.98 o 
   7   2   1        0.61        0.42      0.90 o 
   8   2   1        4.23        2.49      1.24 o 
  -7   3   1        4.73        7.57      1.13 o 
  -6   3   1        0.68        0.67      0.33 o 
  -5   3   1       22.19       22.83      0.82 o 
  -4   3   1       91.51       98.70      1.39 o 
  -3   3   1       98.86      111.05      1.53 o 
  -2   3   1      181.06      157.07      1.48 o 
  -1   3   1      354.47      391.11      2.91 o 
   0   3   1      304.30      268.39      2.26 o 
   1   3   1       18.49       21.18      0.91 o 
   2   3   1       16.06       15.94      1.04 o 
   3   3   1        6.02        6.20      0.89 o 
   4   3   1       19.13       17.32      1.45 o 
   5   3   1        4.20        2.66      0.95 o 
   6   3   1        0.32       -0.20      0.79 o 
   7   3   1        1.72        1.63      1.14 o 
  -9   4   1        0.02        0.24      1.10 o 
  -8   4   1        0.73        1.20      0.99 o 
  -7   4   1        0.01       -0.50      0.74 o 
  -6   4   1        1.86        2.54      0.91 o 
  -5   4   1        0.01        0.06      0.20 o 
  -4   4   1        0.18       -0.03      0.16 o 
  -3   4   1        2.12        1.79      0.21 o 
  -2   4   1        0.22        0.17      0.13 o 
  -1   4   1       17.29       21.73      0.56 o 
   0   4   1       89.36       91.36      1.25 o 
   1   4   1       13.58       10.53      0.59 o 
   2   4   1       24.78       20.70      1.29 o 
   3   4   1       10.05        9.89      1.13 o 
   4   4   1       28.96       28.95      1.92 o 
   5   4   1        1.86        1.53      0.86 o 
   6   4   1        1.48        1.21      1.06 o 
  -8   5   1        1.35        4.48      1.32 o 
  -7   5   1        4.38        3.47      1.12 o 
  -6   5   1        7.00        4.72      1.20 o 
  -5   5   1        5.16        3.23      0.95 o 
  -4   5   1       13.49       10.74      0.67 o 
  -3   5   1       14.71       16.21      0.75 o 
  -2   5   1        8.71        8.88      0.42 o 
  -1   5   1        9.33        7.53      0.41 o 
   0   5   1       30.41       30.77      0.78 o 
   1   5   1        0.12        0.09      0.25 o 
   2   5   1        0.43        0.71      0.54 o 
   3   5   1        0.70        0.01      0.59 o 
   4   5   1        0.06        1.44      0.81 o 
   5   5   1        0.18        0.26      0.75 o 
   6   5   1        0.00        0.15      0.89 o 
  -8   6   1        0.06       -0.46      0.91 o 
  -7   6   1       11.89       10.49      1.76 o 
  -6   6   1        5.09        4.97      1.21 o 
  -5   6   1       27.17       27.37      2.08 o 
  -4   6   1        7.69        9.57      1.37 o 
  -3   6   1       11.90       15.30      1.62 o 
  -2   6   1       83.05       80.32      1.75 o 
  -1   6   1        0.18        0.44      0.43 o 
   0   6   1        0.99        1.45      0.32 o 
   1   6   1       13.24       13.95      0.84 o 
   2   6   1        0.54        0.42      0.62 o 
   3   6   1        0.00       -0.28      0.60 o 
   4   6   1        1.46        2.11      0.93 o 
   5   6   1        1.30        1.40      1.05 o 
  -7   7   1        4.07        4.92      1.43 o 
  -6   7   1        0.01        0.26      0.86 o 
  -5   7   1        0.79        0.75      0.86 o 
  -4   7   1        0.33        1.30      0.75 o 
  -3   7   1        4.70        6.33      1.14 o 
  -2   7   1        2.71        3.05      0.52 o 
  -1   7   1        9.49       10.53      1.82 o 
   0   7   1        0.19        0.17      0.35 o 
   1   7   1        1.46        2.55      0.55 o 
   2   7   1        6.62        9.06      1.28 o 
   3   7   1        0.16        0.04      0.67 o 
   4   7   1        0.46        1.49      0.95 o 
  -6   8   1        0.64        0.58      0.93 o 
  -5   8   1        2.21        1.95      0.98 o 
  -4   8   1        6.99        5.39      1.26 o 
  -3   8   1        3.39        2.47      0.89 o 
  -2   8   1        1.25        0.67      0.69 o 
  -1   8   1        2.60        2.79      0.83 o 
   0   8   1        0.15        0.30      0.42 o 
   1   8   1        0.03        0.80      0.50 o 
   2   8   1        0.35        0.69      0.82 o 
  -5   9   1        0.49        2.23      1.18 o 
  -4   9   1        6.00       10.73      1.72 o 
  -3   9   1        0.91        0.78      0.82 o 
  -2   9   1        0.01        0.11      0.74 o 
  -1   9   1        1.01        1.22      0.83 o 
   0   9   1        0.54        0.23      0.55 o 
  -2  -9   2        6.35        9.44      1.51 o 
  -1  -9   2       12.74       12.10      1.52 o 
   2  -9   2        8.54       11.20      1.47 o 
   3  -9   2        2.99        2.77      1.04 o 
   4  -9   2        0.00       -0.03      0.91 o 
   5  -9   2        1.09        2.15      1.24 o 
  -3  -8   2        2.20        2.63      0.72 o 
  -2  -8   2        0.36        0.18      0.75 o 
  -1  -8   2        0.04       -0.04      0.42 o 
   0  -8   2       17.65       16.19      1.37 o 
   1  -8   2        5.66        3.83      0.61 o 
   2  -8   2       28.93       31.37      1.28 o 
   3  -8   2       15.05       13.07      1.63 o 
   4  -8   2        1.37        1.44      0.94 o 
   5  -8   2        0.63       -0.58      0.89 o 
   6  -8   2        1.96        3.39      1.34 o 
  -5  -7   2        2.75        3.80      1.22 o 
  -4  -7   2        0.01        1.79      0.93 o 
  -3  -7   2        1.74        1.74      0.59 o 
  -2  -7   2        3.47        2.38      0.55 o 
  -1  -7   2       23.12       22.02      1.92 o 
   0  -7   2       34.06       36.44      0.99 o 
   1  -7   2        0.01        0.05      0.30 o 
   2  -7   2       19.59       19.65      0.97 o 
   3  -7   2        0.72        0.61      0.42 o 
   4  -7   2        7.26        6.03      0.67 o 
   5  -7   2        1.35        2.37      1.02 o 
   6  -7   2        8.03       10.11      1.81 o 
   7  -7   2        2.52        1.45      1.09 o 
  -6  -6   2        9.56        8.21      1.64 o 
  -5  -6   2        5.13        4.60      1.25 o 
  -4  -6   2       27.51       26.69      2.08 o 
  -3  -6   2       15.94       16.76      1.81 o 
  -2  -6   2       20.14       21.47      1.30 o 
  -1  -6   2        6.78        7.29      0.48 o 
   0  -6   2       26.26       25.54      0.90 o 
   1  -6   2        1.89        2.97      0.33 o 
   2  -6   2       36.28       34.72      1.15 o 
   3  -6   2       15.75       16.56      0.87 o 
   4  -6   2       44.69       46.17      1.46 o 
   5  -6   2        0.23        0.70      0.40 o 
   6  -6   2       11.59       12.84      1.24 o 
  -7  -5   2        0.25        0.20      1.02 o 
  -6  -5   2        3.16        5.90      1.36 o 
  -5  -5   2        0.11        0.03      0.73 o 
  -4  -5   2        1.44        0.90      0.46 o 
  -3  -5   2        0.02       -0.14      0.41 o 
  -2  -5   2       18.75       20.73      0.67 o 
  -1  -5   2       22.81       22.87      0.67 o 
   0  -5   2        8.42        5.78      0.38 o 
   1  -5   2        2.52        2.20      0.26 o 
   2  -5   2        2.24        2.62      0.38 o 
   3  -5   2       23.93       26.18      1.04 o 
   4  -5   2        0.33        0.47      0.35 o 
   5  -5   2        7.31        7.14      0.94 o 
   6  -5   2        4.14        3.58      0.86 o 
   7  -5   2        0.07        0.30      0.66 o 
   8  -5   2        0.35        0.47      0.77 o 
  -7  -4   2        1.67        1.25      1.10 o 
  -6  -4   2       12.07       14.05      1.81 o 
  -5  -4   2        2.39        1.68      0.85 o 
  -4  -4   2       21.45       23.86      2.18 o 
  -3  -4   2       41.87       46.34      1.39 o 
  -2  -4   2      257.99      253.76      5.73 o 
  -1  -4   2       46.06       44.97      0.83 o 
   0  -4   2      423.31      398.55      3.21 o 
   1  -4   2        0.20        0.19      0.14 o 
   2  -4   2       12.80       11.66      0.33 o 
   3  -4   2        1.62        1.22      0.40 o 
   4  -4   2        6.30        5.55      0.78 o 
   5  -4   2        5.78        6.88      0.95 o 
   6  -4   2       11.50       11.08      1.28 o 
   7  -4   2        0.43        0.04      0.66 o 
   8  -4   2        0.98        0.87      0.93 o 
  -8  -3   2       63.61       58.82      3.54 o 
  -7  -3   2        4.70        3.12      1.20 o 
  -6  -3   2       54.50       51.07      2.76 o 
  -5  -3   2        0.02        0.11      0.65 o 
  -4  -3   2       27.30       28.15      1.75 o 
  -3  -3   2        3.54        2.56      0.41 o 
  -2  -3   2       84.55       85.37      2.20 o 
  -1  -3   2        0.15        0.42      0.14 o 
   0  -3   2      119.54      112.46      1.25 o 
   1  -3   2      327.57      320.01      2.87 o 
   2  -3   2      293.00      280.70      4.32 o 
   3  -3   2       39.57       41.53      1.57 o 
   4  -3   2      144.28      134.88      3.36 o 
   5  -3   2        0.00       -0.40      0.42 o 
   6  -3   2        0.00        0.20      0.58 o 
   7  -3   2        0.11       -0.60      0.60 o 
   8  -3   2        5.02        5.82      1.37 o 
  -8  -2   2        2.69        3.83      1.34 o 
  -7  -2   2        0.12        0.71      0.89 o 
  -6  -2   2       23.34       22.34      1.92 o 
  -5  -2   2        7.22        7.34      1.16 o 
  -4  -2   2      286.67      305.26      3.87 o 
  -3  -2   2        0.26        0.18      0.20 o 
  -2  -2   2       85.45       95.86      1.45 o 
  -1  -2   2       26.18       29.69      0.46 o 
   0  -2   2     1192.52     1179.87      8.80 o 
   1  -2   2       79.48       69.83      1.60 o 
   2  -2   2      201.51      265.40      4.19 o 
   3  -2   2       36.61       34.17      0.78 o 
   4  -2   2       16.94       18.68      0.73 o 
   5  -2   2       19.11       18.95      0.88 o 
   6  -2   2        0.81        1.38      0.71 o 
   7  -2   2        1.71        0.87      0.82 o 
   8  -2   2        0.23        0.51      0.74 o 
  -9  -1   2        0.03       -1.21      1.01 o 
  -8  -1   2        0.03        0.05      0.94 o 
  -7  -1   2        2.67        0.74      0.91 o 
  -6  -1   2        0.87       -0.03      0.41 o 
  -5  -1   2       84.70       88.11      2.62 o 
  -4  -1   2       13.95       11.55      0.90 o 
  -3  -1   2      452.76      444.55      4.24 o 
  -2  -1   2      564.84      536.76      4.58 o 
  -1  -1   2       78.50       86.07      1.09 o 
   0  -1   2        0.05       -0.17      0.11 o 
   1  -1   2      108.67      138.02      1.75 o 
   2  -1   2      221.20      228.38      4.07 o 
   3  -1   2        0.39        0.72      0.23 o 
   4  -1   2       84.89       82.49      1.67 o 
   5  -1   2        0.02        0.81      0.46 o 
   6  -1   2        7.25       11.64      1.71 o 
   7  -1   2        0.83        0.09      0.58 o 
   8  -1   2        2.34        1.30      0.89 o 
  -9   0   2        0.50        0.48      1.10 o 
  -8   0   2        2.00        3.31      1.16 o 
  -7   0   2       14.67       13.82      1.33 o 
  -6   0   2       39.96       37.11      1.77 o 
  -5   0   2       33.14       37.60      1.64 o 
  -4   0   2       14.27       10.94      0.85 o 
  -3   0   2        3.36        5.22      0.51 o 
  -2   0   2       15.62       20.10      0.77 o 
  -1   0   2     1210.92     1205.92      7.33 o 
   0   0   2      135.57      115.47      1.27 o 
   1   0   2     1017.53      991.60      9.69 o 
   2   0   2      841.98      810.06      9.26 o 
   3   0   2       28.57       39.15      1.38 o 
   4   0   2      188.23      179.13      3.62 o 
   5   0   2       13.35       13.59      1.13 o 
   6   0   2       24.81       20.85      1.56 o 
   7   0   2        0.75        1.33      0.82 o 
  -9   1   2        0.32        0.63      0.98 o 
  -8   1   2        0.99        0.52      0.70 o 
  -7   1   2        0.04        0.11      0.55 o 
  -6   1   2        0.25        1.17      0.54 o 
  -5   1   2       29.44       26.42      1.32 o 
  -4   1   2       46.94       44.51      1.51 o 
  -3   1   2      343.61      317.34      3.34 o 
  -2   1   2     1020.44     1024.65      8.16 o 
  -1   1   2       54.70       57.85      1.28 o 
   0   1   2      163.27      144.04      1.63 o 
   1   1   2        7.64        6.80      0.51 o 
   2   1   2      190.05      186.29      3.27 o 
   3   1   2       52.53       58.43      1.90 o 
   4   1   2        2.73        3.90      0.73 o 
   5   1   2       22.01       20.11      1.52 o 
   6   1   2        7.55        5.12      1.05 o 
   7   1   2        1.73        4.18      1.08 o 
   8   1   2       14.44       13.28      1.71 o 
  -8   2   2        2.53        2.11      0.81 o 
  -7   2   2        2.97        2.26      0.75 o 
  -6   2   2       48.33       44.89      1.81 o 
  -5   2   2      125.85      116.13      3.87 o 
  -4   2   2       49.75       46.80      1.72 o 
  -3   2   2      375.88      337.64      3.12 o 
  -2   2   2      364.04      368.13      4.65 o 
  -1   2   2      166.21      140.19      1.77 o 
   0   2   2        0.00        0.02      0.14 o 
   1   2   2       67.10       62.97      1.71 o 
   2   2   2       57.41       55.62      1.77 o 
   3   2   2        3.96        2.34      0.62 o 
   4   2   2        0.03        0.12      0.47 o 
   5   2   2        0.73        0.27      0.62 o 
   6   2   2        0.69        0.13      0.74 o 
   7   2   2        0.06        0.23      0.85 o 
  -9   3   2        0.91       -0.19      1.08 o 
  -8   3   2        1.05        0.67      0.99 o 
  -7   3   2        2.66        2.61      1.01 o 
  -6   3   2        0.18        0.44      0.35 o 
  -5   3   2        2.66        2.56      0.34 o 
  -4   3   2        0.01        0.11      0.17 o 
  -3   3   2       89.02       82.26      0.99 o 
  -2   3   2      300.33      283.70      3.16 o 
  -1   3   2      731.77      730.89      6.40 o 
   0   3   2        0.66        1.42      0.28 o 
   1   3   2       50.37       41.41      1.52 o 
   2   3   2       68.93       61.13      2.06 o 
   3   3   2        0.80        0.75      0.51 o 
   4   3   2        0.07       -0.22      0.51 o 
   5   3   2        1.38        0.59      0.73 o 
   6   3   2        0.02       -0.01      0.73 o 
   7   3   2        0.29        0.22      0.98 o 
  -9   4   2        0.24        0.22      1.08 o 
  -8   4   2        0.10       -0.99      0.86 o 
  -7   4   2        1.93        0.79      0.82 o 
  -6   4   2        4.25        5.06      0.62 o 
  -5   4   2       46.92       50.52      2.18 o 
  -4   4   2        8.55        8.70      0.62 o 
  -3   4   2       13.40       10.56      0.73 o 
  -2   4   2        8.26        6.69      0.60 o 
  -1   4   2       61.63       57.44      1.29 o 
   0   4   2       44.20       37.94      1.35 o 
   1   4   2       29.89       28.23      1.38 o 
   2   4   2        4.10        3.55      0.73 o 
   3   4   2        3.56        2.81      0.75 o 
   4   4   2        7.08        6.37      1.14 o 
   5   4   2        9.68        5.71      1.22 o 
   6   4   2        1.33        0.78      0.97 o 
  -8   5   2        8.48        9.75      1.77 o 
  -7   5   2        0.04       -0.34      0.78 o 
  -6   5   2        6.66        8.44      1.47 o 
  -5   5   2       11.03       10.20      0.75 o 
  -4   5   2       18.30       13.02      0.78 o 
  -3   5   2       25.68       24.35      1.44 o 
  -2   5   2        1.86        2.37      0.48 o 
  -1   5   2       64.05       63.19      3.62 o 
   0   5   2        1.15        1.19      0.52 o 
   1   5   2        0.81        0.17      0.29 o 
   2   5   2        0.97        0.78      0.54 o 
   3   5   2       13.84       14.90      1.44 o 
   4   5   2        0.05        0.15      0.67 o 
   5   5   2        0.02        0.01      0.82 o 
  -8   6   2        0.04        0.51      0.97 o 
  -7   6   2        1.17        0.81      0.95 o 
  -6   6   2        0.22       -0.28      0.70 o 
  -5   6   2        2.81        1.32      0.81 o 
  -4   6   2       15.59       17.60      0.96 o 
  -3   6   2       12.42       12.63      1.18 o 
  -2   6   2       20.00       20.18      0.98 o 
  -1   6   2        0.93        1.59      0.47 o 
   0   6   2        4.05        4.38      0.58 o 
   1   6   2        0.08        0.09      0.51 o 
   2   6   2        0.12        0.03      0.58 o 
   3   6   2        6.33        8.98      1.33 o 
   4   6   2        0.49        1.49      0.91 o 
  -7   7   2        1.71        2.80      1.18 o 
  -6   7   2        1.87        0.86      0.85 o 
  -5   7   2        0.70       -0.20      0.62 o 
  -4   7   2        3.76        5.12      1.16 o 
  -3   7   2        9.51       12.64      2.18 o 
  -2   7   2        1.34        1.28      0.95 o 
  -1   7   2       23.76       23.75      1.57 o 
   0   7   2        6.22        8.39      0.81 o 
   1   7   2       75.69       76.51      2.88 o 
   2   7   2        0.25        1.75      0.89 o 
   3   7   2       26.10       19.98      1.87 o 
  -6   8   2        0.06       -0.36      0.87 o 
  -5   8   2        7.25        7.34      1.47 o 
  -4   8   2        0.11        1.20      0.91 o 
  -3   8   2        0.38       -0.24      0.73 o 
  -2   8   2        0.02        0.39      0.46 o 
  -1   8   2        5.31        5.58      0.75 o 
   0   8   2        2.62        3.66      0.68 o 
   1   8   2        0.45       -0.79      0.69 o 
   2   8   2        1.99        0.48      0.85 o 
  -4   9   2        1.83        2.33      1.21 o 
  -3   9   2        1.76        1.28      0.91 o 
  -2   9   2        1.30        3.23      1.08 o 
  -1   9   2        1.97        1.63      0.86 o 
  -2  -9   3        0.04        0.52      0.83 o 
  -1  -9   3        0.85        0.56      0.75 o 
   0  -9   3        0.00        0.26      0.63 o 
   1  -9   3        0.24        0.74      0.65 o 
   2  -9   3        8.75       11.66      1.51 o 
   3  -9   3        5.07        7.09      1.40 o 
   4  -9   3        0.06       -0.38      0.81 o 
   5  -9   3        0.99        1.17      1.09 o 
  -4  -8   3        1.78        0.83      0.69 o 
  -3  -8   3        0.03        0.38      0.55 o 
  -2  -8   3        0.32        0.15      0.58 o 
  -1  -8   3        0.04        0.17      0.58 o 
   0  -8   3        1.61        1.20      0.62 o 
   1  -8   3        7.20        6.39      1.54 o 
   2  -8   3        7.37        7.70      0.77 o 
   3  -8   3        9.82       10.74      0.90 o 
   4  -8   3        0.28        0.01      0.79 o 
   5  -8   3        0.00        0.27      0.94 o 
   6  -8   3        1.11        1.44      1.12 o 
  -5  -7   3        0.03       -0.16      0.90 o 
  -4  -7   3        1.72        2.13      0.67 o 
  -3  -7   3        0.17        0.13      0.45 o 
  -2  -7   3        0.76        1.06      0.48 o 
  -1  -7   3        9.17        9.94      0.77 o 
   0  -7   3       12.04       12.19      1.78 o 
   1  -7   3        3.30        3.04      0.66 o 
   2  -7   3        3.21        2.74      0.51 o 
   3  -7   3        0.11        0.29      0.35 o 
   4  -7   3        2.39        1.76      0.49 o 
   5  -7   3       14.35       16.08      1.10 o 
   6  -7   3        7.53       10.69      1.04 o 
  -6  -6   3        0.00       -0.42      0.87 o 
  -5  -6   3        0.00        0.44      0.82 o 
  -4  -6   3        5.47        5.51      1.20 o 
  -3  -6   3        0.25        0.08      0.38 o 
  -2  -6   3        0.29        0.45      0.35 o 
  -1  -6   3        5.96        6.31      0.60 o 
   0  -6   3       11.03        9.61      0.53 o 
   1  -6   3        6.03        8.89      0.66 o 
   2  -6   3       18.28       15.66      0.85 o 
   3  -6   3       56.19       53.29      2.13 o 
   4  -6   3        6.28        6.39      0.86 o 
   5  -6   3        5.44        3.13      0.78 o 
   6  -6   3        0.50        1.12      0.69 o 
   7  -6   3        0.20       -0.13      0.71 o 
  -7  -5   3        0.28       -0.30      0.94 o 
  -6  -5   3        0.00        0.40      0.94 o 
  -5  -5   3        0.02       -0.13      0.77 o 
  -4  -5   3       13.42       14.86      1.04 o 
  -3  -5   3        3.15        3.69      0.56 o 
  -2  -5   3        0.77        0.27      0.26 o 
  -1  -5   3        0.47        0.39      0.19 o 
   0  -5   3       97.55       90.87      1.34 o 
   1  -5   3        0.95        0.72      0.28 o 
   2  -5   3       27.16       24.44      1.22 o 
   3  -5   3       41.56       37.56      1.59 o 
   4  -5   3       45.58       40.72      1.79 o 
   5  -5   3        0.77        0.52      0.51 o 
   6  -5   3        0.19       -0.19      0.62 o 
   7  -5   3        5.00        6.49      1.25 o 
   8  -5   3        1.60        0.55      0.93 o 
  -7  -4   3        0.11       -1.13      0.75 o 
  -6  -4   3        2.29       -0.28      0.77 o 
  -5  -4   3        1.84        2.77      0.90 o 
  -4  -4   3       15.73       14.48      0.94 o 
  -3  -4   3       32.77       30.36      1.59 o 
  -2  -4   3        4.42        5.36      0.32 o 
  -1  -4   3        1.79        2.25      0.24 o 
   0  -4   3       11.29        9.36      0.52 o 
   1  -4   3        2.46        2.29      0.36 o 
   2  -4   3       12.85       10.70      0.82 o 
   3  -4   3        0.16       -0.03      0.28 o 
   4  -4   3        5.34        5.71      0.85 o 
   5  -4   3        0.36        0.95      0.58 o 
   6  -4   3       78.39       85.33      3.27 o 
   7  -4   3       13.73       10.71      1.56 o 
   8  -4   3       47.12       49.46      3.02 o 
  -8  -3   3        1.58        0.75      1.17 o 
  -7  -3   3        0.13       -0.74      0.78 o 
  -6  -3   3        5.23        3.79      1.08 o 
  -5  -3   3        3.06        2.26      0.79 o 
  -4  -3   3       28.23       31.78      1.14 o 
  -3  -3   3        0.24        0.20      0.21 o 
  -2  -3   3        0.22        0.78      0.28 o 
  -1  -3   3        0.27        0.06      0.11 o 
   0  -3   3     1557.82     1559.33     11.67 o 
   1  -3   3      286.13      288.80      2.68 o 
   2  -3   3       53.85       62.14      1.90 o 
   3  -3   3       20.71       19.53      1.18 o 
   4  -3   3      141.85      139.59      3.60 o 
   5  -3   3        0.97        0.55      0.54 o 
   6  -3   3        8.06       13.48      1.57 o 
   7  -3   3        1.37        1.94      0.93 o 
   8  -3   3       22.91       25.25      2.38 o 
  -8  -2   3        0.42        0.39      1.04 o 
  -7  -2   3        3.24        2.39      1.08 o 
  -6  -2   3        0.05       -0.09      0.39 o 
  -5  -2   3       33.33       34.74      1.75 o 
  -4  -2   3       15.35       15.03      0.96 o 
  -3  -2   3       43.58       41.34      1.05 o 
  -2  -2   3        6.58        4.64      0.35 o 
  -1  -2   3      131.27      132.23      2.29 o 
   0  -2   3       30.52       32.74      0.67 o 
   1  -2   3        9.37       11.34      0.50 o 
   2  -2   3        1.29        3.88      0.50 o 
   3  -2   3       10.10        8.31      0.54 o 
   4  -2   3      192.13      204.11      2.64 o 
   5  -2   3       25.72       24.68      1.73 o 
   6  -2   3       11.19       11.45      1.47 o 
   7  -2   3        2.79        5.07      1.18 o 
   8  -2   3        1.66        1.71      0.95 o 
  -9  -1   3        0.00       -0.86      1.17 o 
  -8  -1   3        0.00       -0.05      1.04 o 
  -7  -1   3        0.03       -0.23      0.60 o 
  -6  -1   3       25.26       25.50      1.61 o 
  -5  -1   3        0.84        1.04      0.48 o 
  -4  -1   3       20.69       19.37      0.77 o 
  -3  -1   3        0.64        0.46      0.14 o 
  -2  -1   3      294.67      266.52      3.92 o 
  -1  -1   3       85.52       67.49      1.02 o 
   0  -1   3      182.26      164.35      1.76 o 
   1  -1   3       36.19       31.66      0.68 o 
   2  -1   3      162.54      155.74      1.92 o 
   3  -1   3      186.32      201.43      2.54 o 
   4  -1   3       26.16       29.86      1.00 o 
   5  -1   3        8.07        8.33      1.16 o 
   6  -1   3        2.70        3.25      0.94 o 
   7  -1   3        2.64        1.49      0.91 o 
   8  -1   3        1.06        0.34      0.77 o 
  -9   0   3        3.14        2.74      1.47 o 
  -8   0   3        7.31        8.20      1.26 o 
  -7   0   3        7.57        6.31      1.04 o 
  -6   0   3       10.79        9.91      1.08 o 
  -5   0   3       13.98       13.01      1.05 o 
  -4   0   3        0.38        0.36      0.22 o 
  -3   0   3      114.03       94.82      1.14 o 
  -2   0   3      744.97      712.71      4.91 o 
  -1   0   3      119.86      117.33      1.10 o 
   0   0   3      762.51      792.16      6.28 o 
   1   0   3      275.73      262.76      2.73 o 
   2   0   3      241.79      260.60      2.94 o 
   3   0   3        0.02        0.42      0.32 o 
   4   0   3        0.09       -0.22      0.34 o 
   5   0   3       17.31       19.00      1.26 o 
   6   0   3       56.22       58.41      2.35 o 
   7   0   3       15.19       13.39      1.76 o 
   8   0   3       17.51       12.36      1.79 o 
  -9   1   3        0.03       -0.27      0.74 o 
  -8   1   3        4.70        6.53      1.14 o 
  -7   1   3        0.22       -0.17      0.52 o 
  -6   1   3        7.76        7.94      0.69 o 
  -5   1   3       36.24       37.97      1.16 o 
  -4   1   3       71.94       65.60      1.40 o 
  -3   1   3      418.37      413.28      4.09 o 
  -2   1   3      692.96      694.87      4.68 o 
  -1   1   3      287.69      281.03      2.15 o 
   0   1   3        7.46        8.09      0.39 o 
   1   1   3      151.92      137.14      2.54 o 
   2   1   3       51.06       42.15      1.44 o 
   3   1   3       66.03       75.04      2.16 o 
   4   1   3       23.52       24.32      1.41 o 
   5   1   3       27.31       30.54      1.72 o 
   6   1   3        1.02        0.71      0.69 o 
   7   1   3        2.19        0.93      0.91 o 
  -8   2   3        1.51        2.46      0.93 o 
  -7   2   3        4.79        4.21      0.66 o 
  -6   2   3       17.20       18.82      0.99 o 
  -5   2   3        0.04       -0.07      0.25 o 
  -4   2   3      108.48      103.04      1.87 o 
  -3   2   3       75.22       72.40      1.42 o 
  -2   2   3      260.00      270.98      3.00 o 
  -1   2   3     1031.01     1129.47     11.82 o 
   0   2   3      107.26      129.69      2.58 o 
   1   2   3      631.04      634.49      8.08 o 
   2   2   3      201.94      206.89      3.89 o 
   3   2   3        3.17        3.47      0.67 o 
   4   2   3       12.81       12.53      1.20 o 
   5   2   3        1.10        1.06      0.67 o 
   6   2   3        0.02        0.89      0.79 o 
   7   2   3        2.39        1.69      1.01 o 
  -8   3   3        0.18        0.51      0.93 o 
  -7   3   3        0.01        0.06      0.43 o 
  -6   3   3        1.66        3.16      0.54 o 
  -5   3   3       14.28       15.35      0.85 o 
  -4   3   3       11.26       12.96      1.12 o 
  -3   3   3      153.55      139.90      2.48 o 
  -2   3   3      365.85      346.29      3.76 o 
  -1   3   3       59.81       67.98      2.31 o 
   0   3   3        9.61        9.03      0.55 o 
   1   3   3      360.22      375.40      5.79 o 
   2   3   3      144.38      148.35      3.43 o 
   3   3   3      305.36      288.24      5.44 o 
   4   3   3       34.54       36.33      1.96 o 
   5   3   3       43.78       38.69      2.25 o 
   6   3   3        5.66        5.74      1.25 o 
  -9   4   3       35.18       41.47      3.05 o 
  -8   4   3        1.13        2.82      1.16 o 
  -7   4   3       93.00       91.33      3.68 o 
  -6   4   3       10.68       11.21      0.92 o 
  -5   4   3       68.25       65.47      1.68 o 
  -4   4   3        9.11        8.21      1.47 o 
  -3   4   3        3.65        3.34      0.43 o 
  -2   4   3       11.20        8.53      0.90 o 
  -1   4   3       47.05       50.54      1.75 o 
   0   4   3        0.22        0.98      0.69 o 
   1   4   3       57.03       56.20      2.03 o 
   2   4   3       18.04       16.09      1.24 o 
   3   4   3       26.04       26.38      1.69 o 
   4   4   3        0.10        0.42      0.59 o 
   5   4   3       50.77       53.40      2.74 o 
   6   4   3        3.26        2.14      1.05 o 
  -8   5   3        6.27        7.70      1.57 o 
  -7   5   3       32.58       33.26      2.38 o 
  -6   5   3       15.12       14.94      1.72 o 
  -5   5   3      379.78      387.09      7.19 o 
  -4   5   3        3.94        6.79      0.67 o 
  -3   5   3      437.48      418.79      6.01 o 
  -2   5   3       16.75       18.68      1.96 o 
  -1   5   3      131.58      126.79      3.51 o 
   0   5   3        7.70        6.96      0.66 o 
   1   5   3        0.52        0.90      0.52 o 
   2   5   3       10.42       11.98      1.24 o 
   3   5   3        0.20       -0.09      0.55 o 
   4   5   3        0.02        0.46      0.73 o 
   5   5   3        0.78        1.28      0.91 o 
  -8   6   3        0.37        0.85      1.08 o 
  -7   6   3       12.69       11.05      1.71 o 
  -6   6   3        6.45        4.23      1.17 o 
  -5   6   3       18.36       18.67      1.81 o 
  -4   6   3       42.43       48.30      1.56 o 
  -3   6   3      155.10      160.27      2.84 o 
  -2   6   3      166.60      178.32      3.51 o 
  -1   6   3      601.03      616.15      6.64 o 
   0   6   3       26.52       29.01      1.27 o 
   1   6   3      228.20      220.29      5.00 o 
   2   6   3        0.33        1.13      0.71 o 
   3   6   3       17.39       15.15      1.61 o 
   4   6   3        3.41        3.70      1.06 o 
  -7   7   3        0.28        0.16      0.91 o 
  -6   7   3        0.28       -0.81      0.75 o 
  -5   7   3        3.85        3.71      1.12 o 
  -4   7   3        6.68        7.35      1.29 o 
  -3   7   3       25.96       28.46      1.29 o 
  -2   7   3       10.54       13.07      0.97 o 
  -1   7   3        1.95        2.14      0.57 o 
   0   7   3       29.93       30.15      1.35 o 
   1   7   3       91.57       97.58      3.47 o 
   2   7   3       60.85       67.77      3.01 o 
  -6   8   3        0.64        1.57      1.06 o 
  -5   8   3        2.02        4.42      1.26 o 
  -4   8   3        0.52       -0.52      0.77 o 
  -3   8   3        0.47        2.03      0.89 o 
  -2   8   3        2.02        1.81      0.58 o 
  -1   8   3        3.70        4.09      1.14 o 
   0   8   3        5.88        4.96      0.83 o 
   1   8   3        1.23        2.34      1.05 o 
  -2  -9   4        1.54        2.27      0.87 o 
  -1  -9   4        0.03        0.15      0.65 o 
   0  -9   4        3.41        2.73      0.85 o 
   1  -9   4        0.03       -0.71      0.47 o 
   2  -9   4        1.95        1.49      0.71 o 
   3  -9   4       19.21       25.66      1.79 o 
   4  -9   4        0.35        0.36      1.01 o 
  -4  -8   4       12.98       13.21      1.24 o 
  -3  -8   4        0.12        0.59      0.55 o 
  -2  -8   4        6.33        8.20      1.24 o 
  -1  -8   4        4.44        5.53      0.99 o 
   0  -8   4        0.28        0.09      0.51 o 
   1  -8   4        6.69        5.47      0.93 o 
   2  -8   4        4.55        5.56      1.30 o 
   3  -8   4        1.63        1.20      0.71 o 
   4  -8   4        5.38        5.79      0.93 o 
   5  -8   4        0.00       -0.29      0.47 o 
   6  -8   4        4.70        4.72      1.44 o 
  -5  -7   4        0.02       -0.50      0.55 o 
  -4  -7   4       45.80       47.83      1.87 o 
  -3  -7   4       19.59       23.83      1.81 o 
  -2  -7   4       96.95       97.97      2.31 o 
  -1  -7   4       38.79       37.79      1.95 o 
   0  -7   4       20.12       16.58      1.30 o 
   1  -7   4        0.02       -0.15      0.35 o 
   2  -7   4        8.51        7.63      0.93 o 
   3  -7   4        3.13        3.48      0.60 o 
   4  -7   4        0.52        0.28      0.43 o 
   5  -7   4        4.84        6.40      1.02 o 
   6  -7   4        0.01       -0.08      0.59 o 
  -6  -6   4        1.56        0.67      1.02 o 
  -5  -6   4        0.00       -0.62      0.41 o 
  -4  -6   4        0.14        0.46      0.46 o 
  -3  -6   4        0.00       -0.04      0.34 o 
  -2  -6   4        1.20        1.47      0.44 o 
  -1  -6   4        1.19        2.21      0.73 o 
   0  -6   4      483.37      464.78      5.57 o 
   1  -6   4      128.93      121.38      2.29 o 
   2  -6   4      616.85      552.26      6.08 o 
   3  -6   4      103.90       93.46      2.82 o 
   4  -6   4       23.73       20.91      1.45 o 
   5  -6   4        1.61        0.35      0.52 o 
   6  -6   4        8.04       11.15      1.43 o 
   7  -6   4        0.13        0.48      0.78 o 
  -7  -5   4        0.18       -0.60      0.99 o 
  -6  -5   4        0.98        1.22      0.93 o 
  -5  -5   4        1.64        2.91      1.47 o 
  -4  -5   4        5.54        4.07      0.63 o 
  -3  -5   4        9.40       12.63      0.87 o 
  -2  -5   4       17.11       17.67      1.10 o 
  -1  -5   4       11.87       10.60      1.67 o 
   0  -5   4       10.83        9.44      0.47 o 
   1  -5   4        4.33        3.08      0.59 o 
   2  -5   4       47.52       52.70      1.94 o 
   3  -5   4        3.76        4.06      0.74 o 
   4  -5   4      641.22      632.29      9.36 o 
   5  -5   4       40.57       42.38      2.25 o 
   6  -5   4      293.89      318.68      6.82 o 
   7  -5   4       26.91       28.60      2.26 o 
  -7  -4   4        5.47        5.00      1.43 o 
  -6  -4   4       50.18       58.48      3.12 o 
  -5  -4   4        0.80        0.49      0.43 o 
  -4  -4   4       45.28       51.36      1.59 o 
  -3  -4   4       24.08       23.41      0.95 o 
  -2  -4   4      186.50      170.22      2.43 o 
  -1  -4   4       17.08       17.78      0.59 o 
   0  -4   4       12.13       12.57      0.53 o 
   1  -4   4       35.84       30.78      1.26 o 
   2  -4   4      217.18      205.28      4.05 o 
   3  -4   4       10.13        9.12      0.97 o 
   4  -4   4        0.07       -0.04      0.44 o 
   5  -4   4        1.43        0.90      0.59 o 
   6  -4   4      132.13      146.30      4.53 o 
   7  -4   4        0.69        2.46      1.02 o 
   8  -4   4      127.48      128.66      4.96 o 
  -8  -3   4        0.04        0.28      1.01 o 
  -7  -3   4        1.55        1.60      1.12 o 
  -6  -3   4        6.28        6.81      0.86 o 
  -5  -3   4        7.05        5.65      0.94 o 
  -4  -3   4       60.91       59.38      1.51 o 
  -3  -3   4       59.22       63.63      1.44 o 
  -2  -3   4      402.68      449.30      4.43 o 
  -1  -3   4        0.63        1.96      0.39 o 
   0  -3   4      655.54      698.59      5.88 o 
   1  -3   4      219.26      205.83      2.21 o 
   2  -3   4       50.60       50.51      1.33 o 
   3  -3   4        0.01        1.59      0.54 o 
   4  -3   4       22.36       21.78      1.49 o 
   5  -3   4        1.20        1.69      0.77 o 
   6  -3   4        3.61        3.25      1.02 o 
   7  -3   4        0.11       -0.52      0.73 o 
   8  -3   4        3.12        3.00      1.18 o 
  -8  -2   4        0.67       -1.55      1.04 o 
  -7  -2   4        0.26       -0.85      0.56 o 
  -6  -2   4        1.23        0.63      0.56 o 
  -5  -2   4       21.76       26.13      1.06 o 
  -4  -2   4       21.13       21.13      0.86 o 
  -3  -2   4       31.53       32.09      0.93 o 
  -2  -2   4       64.90       63.34      1.20 o 
  -1  -2   4        1.76        2.93      0.29 o 
   0  -2   4      581.44      598.15      5.10 o 
   1  -2   4      553.04      631.03      9.74 o 
   2  -2   4      428.33      518.87      5.53 o 
   3  -2   4       42.74       51.67      1.07 o 
   4  -2   4      147.97      175.23      4.46 o 
   5  -2   4       43.37       41.30      2.33 o 
   6  -2   4        0.11        0.00      0.59 o 
   7  -2   4        2.71        0.44      0.79 o 
   8  -2   4        0.70        1.67      1.09 o 
  -9  -1   4       20.32       26.69      3.19 o 
  -8  -1   4        0.67        0.58      0.73 o 
  -7  -1   4       37.83       41.89      2.19 o 
  -6  -1   4        8.52        7.07      0.99 o 
  -5  -1   4       73.07       60.01      2.22 o 
  -4  -1   4       18.08       17.53      0.90 o 
  -3  -1   4       15.03       12.48      0.35 o 
  -2  -1   4      184.61      167.63      2.03 o 
  -1  -1   4      616.87      586.80      4.98 o 
   0  -1   4      261.61      272.86      2.77 o 
   1  -1   4       25.90       30.47      0.90 o 
   2  -1   4       19.26       23.74      0.74 o 
   3  -1   4       34.94       41.88      1.07 o 
   4  -1   4      222.62      255.73      6.04 o 
   5  -1   4       76.39       79.54      1.86 o 
   6  -1   4       60.95       60.97      3.04 o 
   7  -1   4        3.68        3.87      1.21 o 
  -9   0   4        5.40        4.30      1.21 o 
  -8   0   4        0.37        0.27      0.74 o 
  -7   0   4      112.06      115.61      3.60 o 
  -6   0   4        2.36        3.08      0.73 o 
  -5   0   4      435.45      441.88      4.71 o 
  -4   0   4       28.37       37.91      1.14 o 
  -3   0   4      218.64      225.57      2.01 o 
  -2   0   4      319.10      301.24      2.36 o 
  -1   0   4      156.39      159.89      1.86 o 
   0   0   4      158.92      171.91      2.06 o 
   1   0   4       41.20       40.23      0.97 o 
   2   0   4       46.01       51.52      1.18 o 
   3   0   4       69.56       65.66      1.49 o 
   4   0   4        2.05        2.34      0.47 o 
   5   0   4        8.95        8.47      0.77 o 
   6   0   4        9.48        8.81      0.88 o 
   7   0   4       14.81       11.45      1.73 o 
  -9   1   4        3.91        2.54      0.99 o 
  -8   1   4        8.65       10.11      1.32 o 
  -7   1   4        0.00        0.22      0.56 o 
  -6   1   4        4.22        4.51      0.73 o 
  -5   1   4      246.62      256.77      5.49 o 
  -4   1   4        1.36        1.05      0.46 o 
  -3   1   4     1982.00     2129.16     13.03 o 
  -2   1   4        1.37        1.87      0.25 o 
  -1   1   4     1436.84     1565.23     13.16 o 
   0   1   4       91.47      109.52      1.63 o 
   1   1   4        5.94        4.49      0.41 o 
   2   1   4       36.17       32.98      1.02 o 
   3   1   4        0.32        1.01      0.44 o 
   4   1   4       27.68       30.83      1.57 o 
   5   1   4        0.19       -0.20      0.48 o 
   6   1   4        0.12        0.09      0.60 o 
   7   1   4        0.25       -0.32      0.74 o 
  -9   2   4        0.42       -0.47      0.77 o 
  -8   2   4        7.67       11.10      1.34 o 
  -7   2   4        3.59        2.29      0.57 o 
  -6   2   4        1.19        0.52      0.39 o 
  -5   2   4       88.96       82.28      2.01 o 
  -4   2   4      220.57      211.70      2.89 o 
  -3   2   4       57.43       70.67      1.45 o 
  -2   2   4       62.19       56.35      1.26 o 
  -1   2   4     1183.04     1302.85     14.15 o 
   0   2   4       28.12       33.16      0.92 o 
   1   2   4     1075.13     1163.39     13.71 o 
   2   2   4        2.10        4.45      0.70 o 
   3   2   4      146.09      147.63      3.50 o 
   4   2   4        0.95        0.91      0.59 o 
   5   2   4        0.01       -0.08      0.59 o 
   6   2   4        0.05       -0.03      0.73 o 
  -8   3   4       44.20       56.91      1.97 o 
  -7   3   4       46.92       45.19      2.18 o 
  -6   3   4        9.06        9.47      0.81 o 
  -5   3   4        3.00        3.52      0.55 o 
  -4   3   4       20.97       20.81      0.89 o 
  -3   3   4        0.59        2.52      0.71 o 
  -2   3   4      104.95       95.93      1.77 o 
  -1   3   4      129.60      135.63      2.45 o 
   0   3   4       31.51       27.10      1.34 o 
   1   3   4       47.38       49.42      1.88 o 
   2   3   4       23.97       24.15      1.40 o 
   3   3   4      135.96      141.74      3.66 o 
   4   3   4        0.13        0.11      0.60 o 
   5   3   4       55.00       54.15      2.58 o 
   6   3   4        1.81        0.69      0.89 o 
  -8   4   4       61.74       76.56      3.56 o 
  -7   4   4      215.04      216.73      4.30 o 
  -6   4   4      157.81      177.53      6.26 o 
  -5   4   4      383.13      358.19      8.54 o 
  -4   4   4      178.83      180.91      2.91 o 
  -3   4   4       96.88       83.97      1.81 o 
  -2   4   4        1.32        1.68      0.54 o 
  -1   4   4       38.33       37.29      1.18 o 
   0   4   4        0.26        0.20      0.51 o 
   1   4   4        4.39        4.57      0.82 o 
   2   4   4       19.57       17.36      1.37 o 
   3   4   4        9.89        8.95      1.16 o 
   4   4   4        1.48        1.94      0.86 o 
   5   4   4        3.65        3.00      0.99 o 
  -8   5   4       10.51       11.75      1.81 o 
  -7   5   4       14.05       16.86      1.86 o 
  -6   5   4       39.17       44.21      1.60 o 
  -5   5   4       71.11       75.37      1.99 o 
  -4   5   4      433.22      440.82      5.33 o 
  -3   5   4      569.10      550.28      8.47 o 
  -2   5   4      219.33      224.67      3.71 o 
  -1   5   4      254.52      242.54      6.52 o 
   0   5   4       17.70       15.34      0.95 o 
   1   5   4       15.35       15.57      1.34 o 
   2   5   4        0.29        1.01      0.65 o 
   3   5   4        1.68        0.58      0.73 o 
   4   5   4        0.16        0.50      0.78 o 
  -8   6   4        0.76        1.73      1.14 o 
  -7   6   4        0.26       -0.12      0.83 o 
  -6   6   4       14.60       16.33      1.86 o 
  -5   6   4        5.71        5.94      0.95 o 
  -4   6   4       39.98       40.23      1.47 o 
  -3   6   4        3.04        3.15      0.72 o 
  -2   6   4       37.54       40.06      1.47 o 
  -1   6   4       70.31       77.14      2.03 o 
   0   6   4      194.95      214.04      3.61 o 
   1   6   4      129.46      148.02      4.22 o 
   2   6   4       40.29       40.00      2.30 o 
   3   6   4       23.10       23.30      1.91 o 
  -7   7   4        0.06        0.82      0.95 o 
  -6   7   4        0.09        2.06      1.04 o 
  -5   7   4        0.05        1.05      0.89 o 
  -4   7   4        2.57        3.55      0.67 o 
  -3   7   4        0.07       -0.20      0.43 o 
  -2   7   4       11.40       10.82      0.96 o 
  -1   7   4        0.44        0.28      0.79 o 
   0   7   4        5.06        4.21      1.09 o 
   1   7   4        1.60        1.06      0.93 o 
   2   7   4        7.45        3.84      1.32 o 
  -5   8   4        0.99        0.97      1.05 o 
  -4   8   4        7.68       11.64      1.76 o 
  -3   8   4        0.51        0.76      0.74 o 
  -2   8   4        0.80        0.78      0.62 o 
  -1   8   4        0.01       -0.28      0.55 o 
  -2  -9   5        1.48        0.51      0.74 o 
  -1  -9   5        1.83        1.98      0.85 o 
   0  -9   5        1.38        0.89      0.73 o 
   1  -9   5        1.23        2.69      0.82 o 
   2  -9   5        2.13        3.39      0.89 o 
   3  -9   5        1.81        0.11      0.65 o 
   4  -9   5       40.84       61.83      2.12 o 
  -4  -8   5      137.45      138.29      4.68 o 
  -3  -8   5        3.28        1.64      0.86 o 
  -2  -8   5       87.35       75.46      3.04 o 
  -1  -8   5        1.15        0.97      0.59 o 
   0  -8   5        6.47        5.46      0.98 o 
   1  -8   5        0.03       -0.04      0.51 o 
   2  -8   5       14.32       10.51      1.20 o 
   3  -8   5        3.73        4.40      1.11 o 
   4  -8   5        6.62        6.41      1.10 o 
   5  -8   5        0.00        0.18      0.52 o 
  -5  -7   5       11.05       11.45      1.42 o 
  -4  -7   5       17.79       15.26      2.18 o 
  -3  -7   5       40.81       46.73      1.69 o 
  -2  -7   5      475.62      497.02      5.87 o 
  -1  -7   5        4.29        2.93      0.81 o 
   0  -7   5      896.24      896.64     12.18 o 
   1  -7   5       18.34       20.60      1.43 o 
   2  -7   5       98.04       79.78      2.08 o 
   3  -7   5        3.62        4.30      0.91 o 
   4  -7   5        8.42       10.90      1.24 o 
   5  -7   5        0.88        1.37      0.74 o 
   6  -7   5        6.88        8.34      1.37 o 
  -6  -6   5        0.01       -0.52      0.91 o 
  -5  -6   5        0.10        0.07      0.52 o 
  -4  -6   5        6.63        6.29      1.73 o 
  -3  -6   5        3.45        3.22      0.58 o 
  -2  -6   5        0.00        0.04      0.31 o 
  -1  -6   5       51.06       55.74      1.49 o 
   0  -6   5      129.39      129.33      3.33 o 
   1  -6   5      206.56      207.39      4.78 o 
   2  -6   5      978.14      910.85     12.09 o 
   3  -6   5       12.70       12.49      1.22 o 
   4  -6   5      611.12      571.63      9.16 o 
   5  -6   5       12.78       17.41      1.61 o 
   6  -6   5       16.45       13.11      1.60 o 
   7  -6   5        1.71        1.52      0.94 o 
  -7  -5   5       13.13       11.84      1.98 o 
  -6  -5   5       27.36       30.47      1.60 o 
  -5  -5   5        2.59        2.70      0.61 o 
  -4  -5   5        0.00        0.75      0.38 o 
  -3  -5   5        1.19        1.75      0.43 o 
  -2  -5   5        1.64        1.41      0.36 o 
  -1  -5   5        0.49        0.24      0.25 o 
   0  -5   5       66.85       65.79      1.52 o 
   1  -5   5       17.15       20.11      1.21 o 
   2  -5   5       25.16       23.94      1.41 o 
   3  -5   5       20.20       17.26      1.37 o 
   4  -5   5      189.45      188.94      4.56 o 
   5  -5   5       60.87       68.19      2.92 o 
   6  -5   5      192.42      202.14      5.53 o 
   7  -5   5        4.19        5.15      1.38 o 
  -7  -4   5       16.16       17.09      2.20 o 
  -6  -4   5       12.86       12.79      1.15 o 
  -5  -4   5      128.86      137.48      2.73 o 
  -4  -4   5      146.37      158.16      2.73 o 
  -3  -4   5      237.97      248.93      3.32 o 
  -2  -4   5      526.24      558.25      5.51 o 
  -1  -4   5        0.26        0.99      0.29 o 
   0  -4   5       21.95       24.73      0.76 o 
   1  -4   5        3.12        2.30      0.54 o 
   2  -4   5       12.57       10.14      1.01 o 
   3  -4   5        7.29        7.52      0.98 o 
   4  -4   5        5.69        3.82      0.89 o 
   5  -4   5        4.91        5.82      1.14 o 
   6  -4   5        1.58        1.64      0.83 o 
   7  -4   5        2.22        1.95      0.98 o 
  -8  -3   5        2.25        0.77      1.28 o 
  -7  -3   5        3.53        3.59      0.99 o 
  -6  -3   5       11.60       10.41      1.26 o 
  -5  -3   5        2.09        2.00      0.46 o 
  -4  -3   5        6.03        7.80      0.64 o 
  -3  -3   5      164.72      185.55      2.65 o 
  -2  -3   5      178.43      192.72      2.54 o 
  -1  -3   5     1243.58     1332.90     10.55 o 
   0  -3   5      311.26      385.80      3.81 o 
   1  -3   5      700.01      761.52      6.47 o 
   2  -3   5      395.72      408.42      6.57 o 
   3  -3   5       16.68       16.25      1.34 o 
   4  -3   5       15.34       15.00      1.45 o 
   5  -3   5        4.67        6.45      1.18 o 
   6  -3   5        0.40        1.05      0.75 o 
   7  -3   5        0.47       -0.43      0.79 o 
  -8  -2   5        2.74        3.24      1.06 o 
  -7  -2   5        0.17       -0.23      0.59 o 
  -6  -2   5        7.98        6.26      1.06 o 
  -5  -2   5       13.09       10.81      0.75 o 
  -4  -2   5        3.14        2.89      0.92 o 
  -3  -2   5       46.68       42.83      1.10 o 
  -2  -2   5      119.84      122.53      1.83 o 
  -1  -2   5      115.88      113.10      1.69 o 
   0  -2   5       26.28       27.44      0.77 o 
   1  -2   5      288.58      337.34      3.45 o 
   2  -2   5      282.34      307.52      6.35 o 
   3  -2   5      308.48      345.85      3.78 o 
   4  -2   5       45.48       44.58      2.30 o 
   5  -2   5       43.73       41.41      2.45 o 
   6  -2   5        1.87        0.11      0.73 o 
   7  -2   5        0.69       -0.04      0.81 o 
  -9  -1   5       25.06       23.82      2.12 o 
  -8  -1   5        0.01       -0.24      0.70 o 
  -7  -1   5       58.06       55.85      2.61 o 
  -6  -1   5        3.09        3.24      0.75 o 
  -5  -1   5        8.25        7.52      1.53 o 
  -4  -1   5      124.63      122.82      2.00 o 
  -3  -1   5       66.00       60.88      1.23 o 
  -2  -1   5      402.20      404.62      3.94 o 
  -1  -1   5        8.84       10.32      0.49 o 
   0  -1   5        0.01        0.36      0.19 o 
   1  -1   5        2.67        3.19      0.35 o 
   2  -1   5        1.15        2.18      0.34 o 
   3  -1   5       85.43       92.29      1.78 o 
   4  -1   5        2.39        1.88      0.42 o 
   5  -1   5       26.68       26.93      2.14 o 
   6  -1   5        6.35        8.20      1.49 o 
   7  -1   5        5.73        3.55      1.17 o 
  -9   0   5        0.52        0.70      0.90 o 
  -8   0   5        0.65        0.55      0.74 o 
  -7   0   5       24.56       22.84      1.64 o 
  -6   0   5        1.95        3.01      0.77 o 
  -5   0   5      226.15      241.78      4.81 o 
  -4   0   5        0.89        0.79      0.20 o 
  -3   0   5       57.01       75.11      1.03 o 
  -2   0   5       94.19       89.87      1.38 o 
  -1   0   5      606.50      603.24      5.29 o 
   0   0   5       65.60       72.14      1.34 o 
   1   0   5       50.00       47.08      1.15 o 
   2   0   5      198.20      206.64      2.83 o 
   3   0   5        4.58        5.83      0.58 o 
   4   0   5        6.11        4.49      0.62 o 
   5   0   5        0.56        0.02      0.35 o 
   6   0   5        0.18        0.23      0.69 o 
   7   0   5        0.82        0.12      0.86 o 
  -9   1   5        0.71        1.84      0.98 o 
  -8   1   5        3.13        3.11      0.99 o 
  -7   1   5       10.20       11.67      1.28 o 
  -6   1   5        3.98        4.92      0.89 o 
  -5   1   5        1.47        1.45      0.36 o 
  -4   1   5        0.37        0.21      0.17 o 
  -3   1   5       84.19       93.41      1.15 o 
  -2   1   5        6.80        4.36      0.26 o 
  -1   1   5      156.94      210.57      4.23 o 
   0   1   5       12.61       10.36      0.57 o 
   1   1   5       14.27       15.69      0.74 o 
   2   1   5        3.94        4.02      1.02 o 
   3   1   5       39.08       35.39      1.24 o 
   4   1   5        0.18        0.42      0.38 o 
   5   1   5        1.41        1.17      0.49 o 
   6   1   5        0.25        0.74      0.53 o 
  -9   2   5        2.70        1.09      0.90 o 
  -8   2   5        0.59        0.01      0.71 o 
  -7   2   5       29.58       31.14      1.86 o 
  -6   2   5        0.08        0.18      0.33 o 
  -5   2   5       54.64       50.81      1.43 o 
  -4   2   5      133.60      132.03      2.41 o 
  -3   2   5       45.46       50.54      1.28 o 
  -2   2   5       16.11       16.93      0.73 o 
  -1   2   5        6.69        6.51      0.37 o 
   0   2   5        5.84        6.74      0.51 o 
   1   2   5        7.49        9.04      0.63 o 
   2   2   5        0.00        0.47      0.33 o 
   3   2   5        5.39        5.86      0.86 o 
   4   2   5        0.71        0.16      0.54 o 
   5   2   5        1.16        0.75      0.53 o 
   6   2   5        0.36        0.56      0.63 o 
  -8   3   5       53.53       55.01      2.59 o 
  -7   3   5       39.95       34.07      1.44 o 
  -6   3   5       38.36       39.21      2.37 o 
  -5   3   5        1.02        1.11      0.41 o 
  -4   3   5       34.54       36.02      1.22 o 
  -3   3   5      196.97      199.21      2.90 o 
  -2   3   5       30.15       27.42      1.54 o 
  -1   3   5      105.29      100.71      1.95 o 
   0   3   5      114.29      112.63      1.98 o 
   1   3   5       21.68       22.59      1.37 o 
   2   3   5       27.90       31.70      1.72 o 
   3   3   5        0.04        0.24      0.52 o 
   4   3   5        0.26        0.43      0.67 o 
   5   3   5        3.24        2.62      0.99 o 
  -8   4   5        0.82        0.53      0.98 o 
  -7   4   5        6.89        5.88      1.34 o 
  -6   4   5       92.54       93.63      2.29 o 
  -5   4   5       64.49       60.96      3.27 o 
  -4   4   5       48.86       39.85      2.33 o 
  -3   4   5        2.77        1.37      0.62 o 
  -2   4   5        0.48        0.03      0.30 o 
  -1   4   5        8.64        8.12      0.70 o 
   0   4   5        7.83        6.35      0.93 o 
   1   4   5       17.95       14.44      1.28 o 
   2   4   5        0.01       -0.71      0.47 o 
   3   4   5        1.97        2.54      0.83 o 
   4   4   5        2.33        1.57      0.87 o 
  -8   5   5        1.61        1.49      1.06 o 
  -7   5   5        0.59        0.72      0.55 o 
  -6   5   5       33.66       35.74      1.49 o 
  -5   5   5        0.05       -0.12      0.42 o 
  -4   5   5        1.23        0.37      0.39 o 
  -3   5   5        4.29        4.27      0.66 o 
  -2   5   5       56.12       53.86      1.64 o 
  -1   5   5        8.56       10.28      0.86 o 
   0   5   5        7.44        7.23      1.08 o 
   1   5   5        1.94        2.57      0.81 o 
   2   5   5        1.00        0.98      0.77 o 
   3   5   5        0.72        1.30      0.81 o 
  -7   6   5        0.30       -0.11      0.87 o 
  -6   6   5        3.20        6.08      2.20 o 
  -5   6   5        0.46        0.89      0.51 o 
  -4   6   5        0.06       -0.08      0.40 o 
  -3   6   5       12.27       11.80      1.24 o 
  -2   6   5       14.14       12.50      1.49 o 
  -1   6   5        2.45        2.62      0.87 o 
   0   6   5        2.58        1.91      0.93 o 
   1   6   5        0.26       -0.38      0.69 o 
   2   6   5        1.41        0.78      0.86 o 
  -6   7   5        0.04        1.34      1.04 o 
  -5   7   5        0.53        1.82      0.65 o 
  -4   7   5       11.42       15.97      1.51 o 
  -3   7   5        0.19        0.72      0.75 o 
  -2   7   5        1.39        2.15      0.62 o 
  -1   7   5        0.06       -0.06      0.50 o 
   0   7   5        0.73        0.27      0.83 o 
   1   7   5        1.81        0.86      0.89 o 
  -1  -9   6        0.05        0.43      0.66 o 
   0  -9   6       11.70       10.35      1.30 o 
   1  -9   6        1.40        1.29      0.71 o 
   2  -9   6        0.87        0.82      0.69 o 
   3  -9   6        0.00        0.46      0.60 o 
  -3  -8   6       18.73       20.97      1.87 o 
  -1  -8   6        1.15        1.25      0.67 o 
   0  -8   6        1.39        0.40      0.55 o 
   1  -8   6        0.27       -0.05      0.51 o 
   2  -8   6       20.65       24.48      1.68 o 
   3  -8   6        0.33        0.19      0.44 o 
   4  -8   6        3.31        1.75      0.93 o 
   5  -8   6        0.49        0.28      0.71 o 
  -5  -7   6        0.06       -0.26      0.54 o 
  -4  -7   6        5.16        5.22      1.49 o 
  -3  -7   6       11.02       12.43      1.00 o 
  -2  -7   6        0.18       -0.07      0.51 o 
  -1  -7   6       85.74       89.55      3.04 o 
   0  -7   6       74.41       74.56      2.73 o 
   1  -7   6       43.16       45.97      2.14 o 
   2  -7   6       80.84       77.13      2.11 o 
   3  -7   6        0.11       -0.03      0.52 o 
   4  -7   6        3.06        2.43      0.82 o 
   5  -7   6        0.78        0.30      0.60 o 
  -6  -6   6        0.95        1.75      0.91 o 
  -5  -6   6        0.66        0.00      0.44 o 
  -4  -6   6        0.24        0.34      0.41 o 
  -3  -6   6        0.08        0.23      0.40 o 
  -2  -6   6       16.31       17.58      0.96 o 
  -1  -6   6        0.94        0.90      0.52 o 
   0  -6   6        0.04        0.13      0.38 o 
   1  -6   6        0.02        0.09      0.35 o 
   2  -6   6        0.08        0.79      0.51 o 
   3  -6   6       39.96       38.32      2.03 o 
   4  -6   6        1.68        1.56      0.78 o 
   5  -6   6       16.01       14.47      1.61 o 
   6  -6   6        0.42        0.69      0.71 o 
  -7  -5   6       12.52        9.71      1.99 o 
  -6  -5   6        2.08        2.26      0.67 o 
  -5  -5   6       26.17       25.37      1.35 o 
  -4  -5   6        5.67        5.15      0.66 o 
  -3  -5   6        0.00        0.30      0.32 o 
  -2  -5   6       26.47       25.15      0.99 o 
  -1  -5   6        1.37        2.33      0.40 o 
   0  -5   6       47.54       47.32      1.94 o 
   1  -5   6        0.05       -0.40      0.30 o 
   2  -5   6       12.80       10.62      1.10 o 
   3  -5   6        0.02        0.38      0.50 o 
   4  -5   6        6.63        5.96      1.10 o 
   5  -5   6        1.88        0.74      0.69 o 
   6  -5   6        0.03        0.42      0.78 o 
  -7  -4   6        0.40        1.71      1.28 o 
  -6  -4   6        0.16        0.28      0.46 o 
  -5  -4   6        5.50        5.92      0.71 o 
  -4  -4   6        0.11        0.32      0.32 o 
  -3  -4   6       61.74       64.82      1.60 o 
  -2  -4   6       40.95       34.07      2.33 o 
  -1  -4   6       80.67       86.59      1.66 o 
   0  -4   6        9.59       10.05      0.58 o 
   1  -4   6       29.42       33.26      1.60 o 
   2  -4   6       26.12       27.35      1.57 o 
   3  -4   6        0.10        0.43      0.47 o 
   4  -4   6       10.35        7.88      1.21 o 
   5  -4   6       10.48        8.99      1.41 o 
   6  -4   6        1.07        0.73      0.81 o 
   7  -4   6        0.17        1.33      1.02 o 
  -8  -3   6        0.02       -0.07      0.74 o 
  -7  -3   6        4.55        3.51      0.97 o 
  -6  -3   6        0.08       -0.31      0.35 o 
  -5  -3   6        8.61        6.22      0.93 o 
  -4  -3   6       22.99       22.18      0.96 o 
  -3  -3   6        7.05        6.30      0.55 o 
  -2  -3   6        0.00       -0.07      0.21 o 
  -1  -3   6        0.64        0.24      0.22 o 
   0  -3   6        7.43        7.08      1.03 o 
   1  -3   6        2.21        0.61      0.32 o 
   2  -3   6       98.93       91.19      2.82 o 
   3  -3   6        8.50        9.12      1.18 o 
   4  -3   6       45.70       39.22      2.20 o 
   5  -3   6        0.67        0.27      0.63 o 
   6  -3   6        2.77        1.88      0.93 o 
   7  -3   6        0.61        1.79      0.90 o 
  -8  -2   6        0.79        2.42      0.91 o 
  -7  -2   6        0.19        0.20      0.67 o 
  -6  -2   6        0.01        0.05      0.33 o 
  -5  -2   6        3.47        3.03      1.17 o 
  -4  -2   6        3.93        4.79      1.39 o 
  -3  -2   6        3.17        2.85      0.39 o 
  -2  -2   6       16.77       15.34      0.66 o 
  -1  -2   6        3.08        4.98      0.42 o 
   0  -2   6        3.26        3.09      0.40 o 
   1  -2   6       10.75       10.36      0.57 o 
   2  -2   6        5.26        5.83      0.49 o 
   3  -2   6       13.57       14.49      1.38 o 
   4  -2   6        0.61        0.48      0.62 o 
   5  -2   6        4.39        4.79      1.18 o 
   6  -2   6        1.06        1.40      0.89 o 
   7  -2   6        1.54        3.27      1.18 o 
  -8  -1   6        0.72        0.77      0.82 o 
  -7  -1   6       30.45       25.81      1.84 o 
  -6  -1   6        0.28        0.04      0.48 o 
  -5  -1   6       38.06       41.10      1.25 o 
  -4  -1   6      103.77      100.80      1.99 o 
  -3  -1   6       17.61       17.51      0.71 o 
  -2  -1   6       97.45       88.76      1.54 o 
  -1  -1   6       10.11        7.85      0.50 o 
   0  -1   6        6.36        3.55      0.39 o 
   1  -1   6       41.08       40.77      1.10 o 
   2  -1   6        3.62        4.03      0.75 o 
   3  -1   6       23.79       23.59      0.98 o 
   4  -1   6        0.76        0.46      0.58 o 
   5  -1   6        4.01        4.33      1.22 o 
   6  -1   6        0.50        0.30      0.79 o 
  -9   0   6        1.23        1.10      0.99 o 
  -8   0   6        0.01        0.62      0.75 o 
  -7   0   6        0.70        0.26      0.63 o 
  -6   0   6        2.33        2.74      0.77 o 
  -5   0   6        2.20        1.84      0.45 o 
  -4   0   6        3.74        2.93      0.28 o 
  -3   0   6       18.18       21.64      0.57 o 
  -2   0   6       14.90       13.35      0.58 o 
  -1   0   6      107.00      103.59      1.69 o 
   0   0   6       84.36       85.31      1.60 o 
   1   0   6        0.25        0.44      0.26 o 
   2   0   6       95.59       99.43      3.42 o 
   3   0   6        3.22        3.39      1.18 o 
   4   0   6        6.08        4.13      0.87 o 
   5   0   6        1.50        1.81      0.91 o 
   6   0   6        0.00       -0.58      0.77 o 
  -9   1   6        1.67        1.36      0.89 o 
  -8   1   6        3.15        2.94      0.89 o 
  -7   1   6        1.62        0.73      0.66 o 
  -6   1   6       11.22       11.27      1.21 o 
  -5   1   6       18.45       16.96      1.28 o 
  -4   1   6       10.86       12.81      0.70 o 
  -3   1   6        6.89        6.75      0.52 o 
  -2   1   6        0.62        1.28      0.31 o 
  -1   1   6        2.92        5.89      0.58 o 
   0   1   6        6.10        5.56      0.81 o 
   1   1   6       13.08       13.03      0.75 o 
   2   1   6        1.10        0.46      0.34 o 
   3   1   6        0.04       -0.17      0.35 o 
   4   1   6        3.18        2.12      0.72 o 
   5   1   6        1.07        0.45      0.53 o 
   6   1   6        0.64        0.87      0.91 o 
  -9   2   6        2.39        3.13      1.04 o 
  -8   2   6        2.65        3.17      0.99 o 
  -7   2   6        0.59        1.14      0.73 o 
  -6   2   6       24.10       22.33      1.05 o 
  -5   2   6        0.05        0.30      0.43 o 
  -4   2   6       71.19       67.38      1.61 o 
  -3   2   6        0.00        0.07      0.26 o 
  -2   2   6       28.71       27.79      0.99 o 
  -1   2   6       39.97       37.74      1.65 o 
   0   2   6       12.97       15.30      0.76 o 
   1   2   6        0.66        0.34      0.31 o 
   2   2   6        1.10        1.52      0.43 o 
   3   2   6        0.09       -0.37      0.67 o 
   4   2   6        0.76        1.17      0.77 o 
   5   2   6       21.62       20.60      1.43 o 
  -8   3   6        3.49        3.62      1.04 o 
  -7   3   6        3.63        3.17      0.91 o 
  -6   3   6        0.06        0.45      0.43 o 
  -5   3   6        1.92        2.00      0.50 o 
  -4   3   6        0.50        0.14      0.30 o 
  -3   3   6        9.27       10.27      0.73 o 
  -2   3   6        3.68        3.11      0.49 o 
  -1   3   6       39.83       37.80      1.80 o 
   0   3   6       17.06       16.58      1.28 o 
   1   3   6        2.95        2.04      0.69 o 
   2   3   6        1.82        2.11      0.69 o 
   3   3   6        0.50       -0.01      0.56 o 
   4   3   6        0.43        0.49      0.58 o 
  -8   4   6        7.46        7.39      1.29 o 
  -7   4   6        0.48       -0.05      0.77 o 
  -6   4   6       10.75       12.35      0.99 o 
  -5   4   6        0.35        0.63      0.42 o 
  -4   4   6        0.53        0.55      0.40 o 
  -3   4   6        0.36        0.10      0.32 o 
  -2   4   6       15.18       13.89      0.91 o 
  -1   4   6       16.07       18.58      1.40 o 
   0   4   6        5.57        6.35      0.99 o 
   1   4   6        0.58       -0.12      0.52 o 
   2   4   6        0.00        1.18      0.70 o 
   3   4   6        4.73        7.56      1.24 o 
   4   4   6        0.03        0.95      0.87 o 
  -7   5   6        4.38        5.29      0.84 o 
  -6   5   6        1.15        0.58      0.54 o 
  -5   5   6        0.23        0.17      0.46 o 
  -4   5   6        4.76        4.62      0.69 o 
  -3   5   6        0.66        0.36      0.42 o 
  -2   5   6       20.23       21.42      1.13 o 
  -1   5   6        0.84        0.48      0.66 o 
   0   5   6        8.14        9.14      1.26 o 
   1   5   6        0.99       -0.04      0.65 o 
   2   5   6        7.26        7.22      1.25 o 
   3   5   6        3.71        2.92      1.05 o 
  -6   6   6        1.23        1.06      0.61 o 
  -5   6   6        2.75        4.14      0.91 o 
  -4   6   6        0.71        1.37      0.57 o 
  -3   6   6       13.10       14.35      2.23 o 
  -2   6   6        0.00        0.17      0.47 o 
  -1   6   6        0.48       -0.05      0.70 o 
   0   6   6        0.05        0.08      0.70 o 
   1   6   6        0.00       -0.27      0.69 o 
  -5   7   6        0.05        0.62      0.71 o 
  -4   7   6        0.23        0.10      0.72 o 
  -3   7   6        0.04        0.17      0.53 o 
  -2   7   6        0.01       -0.30      0.71 o 
  -1   7   6        0.53        1.30      0.85 o 
   0  -9   7        6.62        6.01      1.18 o 
   1  -9   7        0.61        1.13      0.70 o 
   2  -9   7        0.70        1.20      0.74 o 
  -3  -8   7        0.06        0.04      0.65 o 
  -2  -8   7        0.01        0.62      0.58 o 
  -1  -8   7        1.26        0.85      0.62 o 
   0  -8   7        0.57        0.98      0.69 o 
   1  -8   7        7.43        7.64      1.17 o 
   2  -8   7       22.43       21.85      1.75 o 
   3  -8   7        0.22        0.36      0.62 o 
   4  -8   7        2.60        1.77      0.85 o 
  -4  -7   7        2.26        1.65      0.59 o 
  -3  -7   7        4.64        3.99      0.94 o 
  -2  -7   7        0.20       -0.13      0.44 o 
  -1  -7   7       29.88       25.65      1.69 o 
   0  -7   7        5.25        5.22      0.97 o 
   1  -7   7       11.88        9.98      1.21 o 
   2  -7   7       26.01       29.70      1.87 o 
   3  -7   7        3.57        3.41      0.87 o 
   4  -7   7       15.45       18.71      1.75 o 
   5  -7   7        4.22        4.19      1.12 o 
  -5  -6   7        3.42        3.37      0.71 o 
  -4  -6   7        6.42        6.30      0.87 o 
  -3  -6   7        0.62        0.37      0.60 o 
  -2  -6   7        6.52        6.61      1.02 o 
  -1  -6   7        5.99        6.16      0.93 o 
   0  -6   7       19.82       20.68      1.45 o 
   1  -6   7        5.33        3.93      0.79 o 
   2  -6   7        4.63        3.11      0.78 o 
   3  -6   7       31.46       32.84      1.95 o 
   4  -6   7        0.89        1.59      0.71 o 
   5  -6   7        6.19        8.36      1.38 o 
  -6  -5   7        2.02        1.00      0.51 o 
  -5  -5   7        3.49        3.81      0.68 o 
  -4  -5   7        0.53       -0.05      0.37 o 
  -3  -5   7       14.71       14.24      1.16 o 
  -2  -5   7        0.45        0.52      0.33 o 
  -1  -5   7       51.59       56.71      2.22 o 
   0  -5   7        4.87        4.40      0.82 o 
   1  -5   7        2.16        1.72      0.56 o 
   2  -5   7        3.04        2.55      0.71 o 
   3  -5   7       23.02       23.67      1.67 o 
   4  -5   7        4.13        3.87      0.99 o 
   5  -5   7        0.00        1.12      0.70 o 
   6  -5   7        2.03        1.08      0.91 o 
  -7  -4   7        1.05       -0.50      0.49 o 
  -6  -4   7        0.01        0.45      0.43 o 
  -5  -4   7        1.06        1.01      0.44 o 
  -4  -4   7       10.03       10.58      0.80 o 
  -3  -4   7       43.49       42.86      1.96 o 
  -2  -4   7       52.21       50.64      2.54 o 
  -1  -4   7      159.67      167.35      2.52 o 
   0  -4   7        9.79        7.92      0.93 o 
   1  -4   7       12.57       14.13      1.24 o 
   2  -4   7       11.10       13.31      1.30 o 
   3  -4   7        3.52        2.76      0.79 o 
   4  -4   7        0.03        0.05      0.54 o 
   5  -4   7        0.67        1.08      0.79 o 
   6  -4   7        0.34        0.63      0.82 o 
  -7  -3   7        0.00       -0.87      0.58 o 
  -6  -3   7        0.53        0.83      0.46 o 
  -5  -3   7        4.28        4.11      0.60 o 
  -4  -3   7       15.06       17.11      0.89 o 
  -3  -3   7       10.19       10.42      0.69 o 
  -2  -3   7        0.14       -0.22      0.32 o 
  -1  -3   7       11.31       12.77      0.68 o 
   0  -3   7        0.12        0.86      0.54 o 
   1  -3   7       54.48       64.60      2.37 o 
   2  -3   7       27.55       26.34      1.64 o 
   3  -3   7       26.79       28.84      1.84 o 
   4  -3   7        5.82        5.65      1.14 o 
   5  -3   7        5.97        7.42      1.41 o 
   6  -3   7        0.35        0.91      0.91 o 
  -8  -2   7        2.02        2.04      1.02 o 
  -7  -2   7        0.77       -0.19      0.66 o 
  -6  -2   7        0.15        0.10      0.37 o 
  -5  -2   7        0.29       -0.07      0.32 o 
  -4  -2   7        4.49        3.87      0.50 o 
  -3  -2   7       38.11       33.99      2.39 o 
  -2  -2   7        0.23        0.29      0.23 o 
  -1  -2   7       35.78       39.08      1.11 o 
   0  -2   7       14.83       12.42      0.69 o 
   1  -2   7       91.31       91.25      1.75 o 
   2  -2   7        0.65       -0.12      0.46 o 
   3  -2   7       10.05       13.91      1.45 o 
   4  -2   7        0.47        0.59      0.65 o 
   5  -2   7        2.54        3.72      1.20 o 
   6  -2   7        0.35       -0.07      0.82 o 
  -8  -1   7        0.48        0.31      0.74 o 
  -7  -1   7        1.28        0.34      0.66 o 
  -6  -1   7        0.04        0.50      0.55 o 
  -5  -1   7       23.68       24.69      1.14 o 
  -4  -1   7       62.35       55.71      3.51 o 
  -3  -1   7        0.18        0.25      0.23 o 
  -2  -1   7        5.62        4.13      0.43 o 
  -1  -1   7        0.91        2.43      1.04 o 
   0  -1   7       40.10       34.87      1.07 o 
   1  -1   7       12.82       12.55      0.72 o 
   2  -1   7        3.39        3.34      0.49 o 
   3  -1   7        9.82       14.64      1.49 o 
   4  -1   7        0.12        0.36      0.65 o 
   5  -1   7        3.87        3.04      1.12 o 
   6  -1   7        0.01        0.38      0.98 o 
  -8   0   7        1.21        0.67      0.79 o 
  -7   0   7        4.55        4.34      1.02 o 
  -6   0   7        0.05        0.36      0.54 o 
  -5   0   7        0.98        1.72      0.62 o 
  -4   0   7        0.40        0.43      0.43 o 
  -3   0   7        6.62        8.79      0.54 o 
  -2   0   7        9.85        8.58      0.54 o 
  -1   0   7      237.85      236.08      2.99 o 
   0   0   7        3.16        3.31      0.46 o 
   1   0   7       78.65       84.99      1.81 o 
   2   0   7        1.31        2.18      0.47 o 
   3   0   7       18.87       23.91      1.12 o 
   4   0   7        0.13       -0.40      0.67 o 
   5   0   7        0.04       -0.86      0.77 o 
  -8   1   7        0.20        0.54      0.79 o 
  -7   1   7        4.53        5.58      1.12 o 
  -6   1   7        0.97        0.69      0.62 o 
  -5   1   7       16.23       16.17      1.41 o 
  -4   1   7        5.85        4.57      0.50 o 
  -3   1   7       10.85       12.81      0.73 o 
  -2   1   7        4.00        5.00      0.78 o 
  -1   1   7       29.28       24.53      0.88 o 
   0   1   7        4.21        4.89      0.54 o 
   1   1   7        4.77        3.71      0.53 o 
   2   1   7       27.02       27.47      1.19 o 
   3   1   7      197.66      200.57      5.31 o 
   4   1   7       21.55       24.05      1.35 o 
   5   1   7       85.56       93.09      4.15 o 
  -8   2   7        3.56        5.43      1.21 o 
  -7   2   7       11.46       10.77      1.37 o 
  -6   2   7        0.63        0.40      0.66 o 
  -5   2   7        0.20        0.06      0.34 o 
  -4   2   7       36.68       38.88      1.28 o 
  -3   2   7       69.08       64.97      1.88 o 
  -2   2   7        0.00       -0.44      0.31 o 
  -1   2   7       12.57       10.81      1.08 o 
   0   2   7       11.49       12.06      1.13 o 
   1   2   7        0.00        0.12      0.34 o 
   2   2   7        6.14        6.18      1.06 o 
   3   2   7        0.42        0.83      0.51 o 
   4   2   7        3.35        3.04      0.76 o 
  -8   3   7        2.44        2.93      1.09 o 
  -7   3   7        0.01       -0.17      0.66 o 
  -6   3   7        3.71        2.45      1.49 o 
  -5   3   7        1.82        1.11      0.45 o 
  -4   3   7       31.94       28.30      1.19 o 
  -3   3   7       40.14       40.18      1.69 o 
  -2   3   7        0.91        0.19      0.46 o 
  -1   3   7        1.52        2.20      0.66 o 
   0   3   7       18.44       20.00      1.48 o 
   1   3   7       12.36       14.28      1.36 o 
   2   3   7        1.73        1.40      0.75 o 
   3   3   7        0.07       -0.48      0.65 o 
   4   3   7        1.98        2.04      0.71 o 
  -7   4   7        0.24        0.49      0.67 o 
  -6   4   7        0.22       -0.20      0.47 o 
  -5   4   7        0.00        0.52      0.46 o 
  -4   4   7        4.61        4.41      0.67 o 
  -3   4   7        0.36        0.10      0.37 o 
  -2   4   7       10.98        7.40      0.79 o 
  -1   4   7        0.09        0.85      0.62 o 
   0   4   7       31.86       22.12      1.65 o 
   1   4   7       11.96       13.09      1.43 o 
   2   4   7        8.31        8.12      1.33 o 
   3   4   7        4.48        1.84      1.01 o 
  -7   5   7        0.21        0.31      0.59 o 
  -6   5   7       13.53       16.09      1.18 o 
  -5   5   7        6.11        5.01      0.77 o 
  -4   5   7        0.94        1.30      0.62 o 
  -3   5   7        3.08        2.42      0.61 o 
  -2   5   7        4.09        3.98      1.22 o 
  -1   5   7        0.27       -0.46      0.54 o 
   0   5   7        0.38        0.12      0.58 o 
   1   5   7        0.61        0.51      0.78 o 
  -5   6   7        1.80        2.36      0.68 o 
  -4   6   7        6.05        5.67      1.27 o 
  -3   6   7        1.61        2.08      0.62 o 
  -2   6   7        5.92        6.59      0.90 o 
  -1   6   7        2.29        2.90      1.02 o 
   0   6   7        0.00        0.07      0.78 o 
  -2  -8   8        0.28        0.73      0.62 o 
  -1  -8   8        1.75        2.25      0.86 o 
   0  -8   8        1.38        2.81      0.89 o 
   1  -8   8        2.09        1.80      0.77 o 
   2  -8   8        2.03        1.98      0.87 o 
   3  -8   8        4.33        4.22      1.01 o 
  -4  -7   8        0.39        0.99      0.66 o 
  -3  -7   8        7.68        9.22      1.33 o 
  -2  -7   8       11.12       11.05      1.33 o 
  -1  -7   8        0.18        0.27      0.51 o 
   0  -7   8        0.00       -0.35      0.48 o 
   1  -7   8        0.16        0.83      0.59 o 
   2  -7   8        6.25        5.93      1.09 o 
   3  -7   8        1.09        1.92      0.79 o 
   4  -7   8        0.31        0.27      0.73 o 
  -5  -6   8        8.16        8.67      1.00 o 
  -4  -6   8        9.64       10.76      0.96 o 
  -3  -6   8       11.34       15.70      2.36 o 
  -2  -6   8        8.70        9.63      1.20 o 
   0  -6   8        1.80        2.25      0.75 o 
   1  -6   8       21.14       22.60      1.63 o 
   2  -6   8        9.85       10.02      1.30 o 
   3  -6   8       11.58       14.72      1.56 o 
   4  -6   8        0.45        0.51      0.69 o 
   5  -6   8        1.34        0.26      0.66 o 
  -6  -5   8        0.01        0.04      0.47 o 
  -5  -5   8        2.00        1.66      0.57 o 
  -4  -5   8        9.76       11.56      0.92 o 
  -3  -5   8       18.26       16.48      1.30 o 
  -2  -5   8        7.51        6.88      0.69 o 
  -1  -5   8      129.43      124.68      3.50 o 
   0  -5   8       26.30       20.48      1.47 o 
   1  -5   8       53.40       53.68      2.37 o 
   2  -5   8       28.25       28.02      1.79 o 
   3  -5   8        6.72        5.78      1.10 o 
   4  -5   8        3.42        0.69      0.67 o 
   5  -5   8        0.51       -0.17      0.63 o 
  -7  -4   8        0.26       -0.51      0.49 o 
  -6  -4   8        1.98        1.87      0.71 o 
  -5  -4   8        5.15        4.33      0.81 o 
  -4  -4   8        6.88        6.21      0.73 o 
  -3  -4   8        0.11        0.11      0.32 o 
  -2  -4   8       16.30       17.87      0.88 o 
  -1  -4   8       57.74       55.07      1.45 o 
   0  -4   8       22.19       19.55      1.36 o 
   1  -4   8      116.21       95.09      3.08 o 
   2  -4   8       40.27       39.28      2.11 o 
   3  -4   8      159.61      158.77      4.50 o 
   4  -4   8       16.68       12.95      1.59 o 
   5  -4   8       16.06       15.70      1.87 o 
  -7  -3   8       45.56       54.39      4.72 o 
  -6  -3   8        3.43        4.06      0.90 o 
  -5  -3   8       14.32       15.60      2.09 o 
  -4  -3   8        0.01       -0.15      0.39 o 
  -3  -3   8        1.98        1.88      0.62 o 
  -2  -3   8        3.84        2.24      0.46 o 
  -1  -3   8       81.89       84.01      2.17 o 
   0  -3   8       12.21       11.52      1.66 o 
   1  -3   8        1.76        1.09      0.56 o 
   2  -3   8       28.59       27.00      1.73 o 
   3  -3   8      109.26      113.78      3.84 o 
   4  -3   8        0.02        0.62      0.77 o 
   5  -3   8       58.12       57.08      3.12 o 
  -8  -2   8       11.60       10.88      1.63 o 
  -7  -2   8       61.94       62.51      2.92 o 
  -6  -2   8       13.50       13.07      1.67 o 
  -5  -2   8      243.70      250.19      8.65 o 
  -4  -2   8       20.62       19.28      0.97 o 
  -3  -2   8      300.16      303.72      3.81 o 
  -2  -2   8       24.13       17.83      1.17 o 
  -1  -2   8       71.48       74.51      1.66 o 
   0  -2   8        1.72        1.52      0.81 o 
   1  -2   8        1.26        0.95      0.36 o 
   2  -2   8        4.95        4.58      0.97 o 
   3  -2   8        6.87        9.50      1.41 o 
   4  -2   8        2.32        2.85      0.98 o 
   5  -2   8        0.53        0.28      0.77 o 
  -8  -1   8        0.04       -0.34      0.78 o 
  -7  -1   8        8.03        9.34      1.36 o 
  -6  -1   8        4.93        3.78      0.94 o 
  -5  -1   8        4.23        4.19      0.94 o 
  -4  -1   8      171.83      173.58      4.26 o 
  -3  -1   8      563.43      564.83      5.72 o 
  -2  -1   8      170.37      171.48      2.61 o 
  -1  -1   8      840.41      870.69      7.95 o 
   0  -1   8       20.06       18.79      2.14 o 
   1  -1   8      306.66      322.51      4.06 o 
   2  -1   8        0.73       -0.10      0.39 o 
   3  -1   8       17.32       21.15      1.86 o 
   4  -1   8        1.71        0.24      0.82 o 
   5  -1   8        2.63        3.59      1.24 o 
  -8   0   8        0.66        1.95      0.95 o 
  -7   0   8        0.01       -0.01      0.70 o 
  -6   0   8        0.30       -0.15      0.58 o 
  -5   0   8        5.81        4.92      0.97 o 
  -4   0   8       15.46       16.51      1.41 o 
  -3   0   8       73.60       76.01      2.69 o 
  -2   0   8        3.45        3.90      0.79 o 
  -1   0   8        5.39        6.04      0.57 o 
   0   0   8      318.97      340.86      5.81 o 
   1   0   8      587.47      621.62      6.48 o 
   2   0   8      196.82      208.99      3.37 o 
   3   0   8      321.84      357.33      4.86 o 
   4   0   8        7.31        5.11      1.34 o 
   5   0   8       30.19       38.10      2.85 o 
  -8   1   8       12.17       15.97      1.76 o 
  -7   1   8        7.64        7.68      1.33 o 
  -6   1   8        0.03       -0.28      0.55 o 
  -5   1   8        0.29       -0.81      0.54 o 
  -4   1   8        4.13        3.83      0.54 o 
  -3   1   8       11.44       13.59      1.29 o 
  -2   1   8       21.85       20.52      1.43 o 
  -1   1   8       15.33       15.61      1.26 o 
   0   1   8       10.49        9.29      1.05 o 
   1   1   8        8.22        8.37      0.76 o 
   2   1   8       19.46       19.23      1.12 o 
   3   1   8       15.49       16.26      1.13 o 
   4   1   8       56.96       61.37      2.11 o 
  -8   2   8        5.18        3.47      1.10 o 
  -7   2   8        0.00        0.69      0.73 o 
  -6   2   8       76.03       88.62      3.46 o 
  -5   2   8       26.72       25.92      1.84 o 
  -4   2   8       82.63       73.44      2.47 o 
  -3   2   8       46.42       40.31      2.07 o 
  -2   2   8        0.11        0.32      0.50 o 
  -1   2   8        5.39        3.64      0.83 o 
   0   2   8        0.18        0.77      0.62 o 
   1   2   8       10.17        9.57      1.18 o 
   2   2   8        5.03        4.38      0.99 o 
   3   2   8        2.20        1.67      0.83 o 
  -7   3   8        0.16       -0.03      0.78 o 
  -6   3   8        0.04       -0.30      0.69 o 
  -5   3   8        0.20        0.07      0.42 o 
  -4   3   8       11.47        7.34      0.76 o 
  -3   3   8        4.22        5.33      0.92 o 
  -1   3   8       12.27       12.49      1.34 o 
   0   3   8       68.62       65.45      2.74 o 
   1   3   8       22.58       27.40      1.87 o 
   2   3   8        1.08        0.58      0.75 o 
   3   3   8        1.21        2.14      0.93 o 
  -7   4   8        0.10        0.09      0.89 o 
  -6   4   8        2.31        2.83      0.66 o 
  -5   4   8        0.01        0.41      0.50 o 
  -4   4   8       16.00       16.13      1.09 o 
  -3   4   8        0.06       -0.23      0.39 o 
  -2   4   8        0.09        0.63      0.63 o 
  -1   4   8        0.01        0.60      0.67 o 
   0   4   8       20.95       18.23      1.69 o 
   1   4   8        0.48        0.78      0.73 o 
  -6   5   8        0.00       -0.19      0.57 o 
  -5   5   8        7.80       10.03      1.03 o 
  -4   5   8        0.22        0.14      0.49 o 
  -3   5   8        0.43        0.95      0.56 o 
  -2   5   8        3.08        1.36      0.87 o 
  -1   5   8        0.00        0.42      0.74 o 
   0   5   8        3.01        4.68      1.16 o 
  -1  -8   9        1.98        2.47      0.86 o 
   0  -8   9        1.68        0.38      0.74 o 
   1  -8   9        0.05        0.91      0.69 o 
  -3  -7   9       11.09        9.17      1.37 o 
  -2  -7   9        2.45        4.69      1.06 o 
  -1  -7   9        1.56        1.30      0.78 o 
   0  -7   9        0.03        0.00      0.59 o 
   1  -7   9       15.80       18.49      1.71 o 
   2  -7   9        0.00        0.20      0.60 o 
   3  -7   9        2.16        1.13      0.75 o 
  -4  -6   9        2.95        3.70      0.77 o 
  -3  -6   9      111.11      105.99      3.56 o 
  -2  -6   9        0.30        0.62      0.60 o 
  -1  -6   9       39.94       36.25      2.06 o 
   0  -6   9        1.20        0.51      0.54 o 
   1  -6   9        0.05        0.38      0.60 o 
   2  -6   9        4.08        6.36      1.14 o 
   3  -6   9        0.04        0.48      0.67 o 
   4  -6   9        2.81        2.10      0.93 o 
  -5  -5   9        0.04        0.48      0.53 o 
  -4  -5   9       24.90       28.67      1.32 o 
  -3  -5   9       36.31       38.15      1.44 o 
  -2  -5   9        9.76        7.37      1.09 o 
  -1  -5   9      134.43      123.93      3.64 o 
   0  -5   9        1.06        1.40      0.70 o 
   1  -5   9      174.66      154.50      4.32 o 
   2  -5   9        0.30       -0.50      0.54 o 
   3  -5   9       11.62        8.99      1.40 o 
   4  -5   9        0.01       -0.71      0.56 o 
  -6  -4   9        4.25        3.77      1.14 o 
  -5  -4   9        0.24        0.71      0.42 o 
  -4  -4   9        8.47        9.24      0.91 o 
  -3  -4   9        9.29        9.09      0.93 o 
  -2  -4   9        2.72        1.66      0.45 o 
  -1  -4   9        0.38        0.34      0.51 o 
   0  -4   9       60.68       58.43      2.43 o 
   1  -4   9       92.97       89.42      3.16 o 
   2  -4   9       15.23       14.44      1.51 o 
   3  -4   9       61.52       53.24      2.68 o 
   4  -4   9        0.21       -0.09      0.66 o 
  -7  -3   9       69.46       79.21      3.47 o 
  -6  -3   9       69.88       72.83      3.02 o 
  -5  -3   9      101.17      103.69      2.39 o 
  -4  -3   9       47.69       50.20      1.94 o 
  -3  -3   9        9.69       10.85      0.80 o 
  -2  -3   9        0.38        0.11      0.35 o 
  -1  -3   9       36.35       35.19      2.66 o 
   0  -3   9        1.61        1.45      0.65 o 
   1  -3   9        0.57        0.15      0.47 o 
   2  -3   9        0.76        1.06      0.67 o 
   3  -3   9        0.47        1.04      0.74 o 
   4  -3   9        1.18        1.26      0.85 o 
  -7  -2   9        1.27        1.67      0.98 o 
  -6  -2   9       98.16      117.12      3.94 o 
  -5  -2   9       98.56       98.95      3.41 o 
  -4  -2   9      273.53      283.26      3.89 o 
  -3  -2   9      288.23      301.12      3.96 o 
  -2  -2   9      130.73      131.43      2.43 o 
  -1  -2   9      122.69      128.93      2.40 o 
   0  -2   9        7.94        7.40      0.70 o 
   1  -2   9        0.97        0.69      0.63 o 
   2  -2   9        0.01       -0.71      0.47 o 
   3  -2   9       18.33       20.15      1.94 o 
   4  -2   9        0.92        0.60      0.82 o 
  -7  -1   9        1.57        0.16      0.69 o 
  -6  -1   9       16.61       16.12      1.64 o 
  -5  -1   9       26.40       25.23      1.83 o 
  -4  -1   9        0.02        0.63      0.59 o 
  -3  -1   9        5.21        6.10      1.04 o 
  -2  -1   9      294.36      291.07      3.79 o 
  -1  -1   9      208.22      220.01      3.27 o 
   0  -1   9      329.68      345.85      5.83 o 
   1  -1   9      158.16      173.89      3.87 o 
   2  -1   9       25.54       25.34      2.00 o 
   3  -1   9        7.07        5.01      1.26 o 
   4  -1   9        1.65        2.68      1.12 o 
  -7   0   9        0.82        1.09      0.79 o 
  -6   0   9        5.34        3.59      0.99 o 
  -5   0   9        0.26       -0.24      0.65 o 
  -4   0   9       11.53       13.73      1.43 o 
  -3   0   9        0.00        0.17      0.51 o 
  -2   0   9       16.58       21.52      1.53 o 
  -1   0   9        1.39        3.25      0.81 o 
   0   0   9        0.55        0.08      0.54 o 
   1   0   9        0.04       -0.28      0.42 o 
   2   0   9       50.47       52.00      1.75 o 
   3   0   9       31.39       26.31      2.18 o 
   4   0   9       23.65       24.70      2.34 o 
  -7   1   9        0.11        1.09      0.90 o 
  -5   1   9        0.37        0.83      0.75 o 
  -4   1   9        5.23        3.64      0.91 o 
  -3   1   9        1.06        0.85      0.60 o 
  -2   1   9        0.02        0.16      0.55 o 
  -1   1   9        1.11        1.34      0.70 o 
   0   1   9        5.23        6.43      1.05 o 
   1   1   9        0.07        0.44      0.63 o 
   2   1   9        8.51        9.92      1.29 o 
   3   1   9        1.05        1.84      0.67 o 
  -7   2   9        0.00        0.05      0.77 o 
  -6   2   9        0.73        0.30      0.79 o 
  -5   2   9       11.25       10.30      1.38 o 
  -4   2   9       50.01       38.38      2.23 o 
  -3   2   9        3.21        2.47      0.91 o 
  -1   2   9        1.44        1.59      0.74 o 
   0   2   9        0.76        0.95      0.62 o 
   1   2   9        0.95        0.66      0.71 o 
   2   2   9        0.73        2.51      0.93 o 
  -6   3   9        8.23        6.91      1.36 o 
  -5   3   9        0.55        0.89      0.51 o 
  -4   3   9        0.08        0.16      0.67 o 
  -3   3   9        1.87        1.10      0.71 o 
  -2   3   9        4.04        3.13      0.91 o 
  -1   3   9        3.58        2.20      0.83 o 
   0   3   9        9.40        5.15      1.10 o 
   1   3   9        1.59        3.64      1.01 o 
  -5   4   9        0.21       -0.36      0.58 o 
  -4   4   9        2.58        3.80      0.72 o 
  -3   4   9        0.23        0.34      0.66 o 
  -2   4   9        2.48        3.48      1.01 o 
  -1   4   9        0.06        0.38      0.74 o 
   0   4   9        0.04        0.08      0.75 o 
  -2  -7  10        1.12        1.51      0.79 o 
  -1  -7  10       17.55       23.73      1.96 o 
   0  -7  10        4.16        4.93      1.10 o 
   1  -7  10        3.65        3.04      0.97 o 
  -4  -6  10        1.22        0.81      0.69 o 
  -3  -6  10        7.65        5.81      1.13 o 
  -2  -6  10        0.58       -0.09      0.54 o 
  -1  -6  10       12.30        9.83      1.36 o 
   0  -6  10        0.31        0.62      0.59 o 
   1  -6  10        2.91        4.76      1.06 o 
   2  -6  10        0.53        0.87      0.67 o 
  -5  -5  10        0.09       -0.80      0.60 o 
  -4  -5  10        0.79        0.85      0.49 o 
  -3  -5  10        0.93        0.89      0.65 o 
  -2  -5  10        2.77        2.45      0.75 o 
  -1  -5  10        2.17        2.43      0.79 o 
   0  -5  10        0.52       -0.27      0.52 o 
   1  -5  10        0.01       -0.44      0.54 o 
   2  -5  10        0.16        0.70      0.66 o 
   3  -5  10        0.07        0.13      0.63 o 
  -5  -4  10        3.04        3.21      1.12 o 
  -4  -4  10        6.78        8.66      0.84 o 
  -3  -4  10       50.48       53.60      2.37 o 
  -2  -4  10        0.48        0.60      0.59 o 
  -1  -4  10        1.84        2.84      0.79 o 
   0  -4  10       18.40       17.58      1.53 o 
   1  -4  10        8.17        8.42      1.25 o 
   2  -4  10        2.23        1.08      0.73 o 
   3  -4  10        0.55        0.75      0.73 o 
  -6  -3  10       23.53       21.64      1.91 o 
  -5  -3  10       12.17       12.30      1.49 o 
  -4  -3  10        3.63        2.22      0.55 o 
  -3  -3  10        0.10       -0.18      0.35 o 
  -2  -3  10        5.96        5.67      0.67 o 
  -1  -3  10       14.62       14.49      1.32 o 
   0  -3  10        8.94        9.65      1.21 o 
   1  -3  10       38.81       34.26      2.06 o 
   2  -3  10        1.56        2.25      0.85 o 
   3  -3  10        0.57        0.40      0.69 o 
  -6  -2  10        6.96        9.81      1.47 o 
  -5  -2  10        1.97        2.10      0.91 o 
  -4  -2  10        8.95        7.43      1.20 o 
  -3  -2  10       10.20        9.05      1.24 o 
  -2  -2  10       12.23       11.56      1.22 o 
  -1  -2  10        0.06        0.09      0.37 o 
   0  -2  10        5.62        6.44      1.02 o 
   1  -2  10       19.37       26.93      1.86 o 
   2  -2  10       10.56       12.46      1.56 o 
   3  -2  10        2.75        1.84      0.95 o 
  -6  -1  10        0.18        0.93      0.82 o 
  -5  -1  10        3.44        1.45      0.83 o 
  -4  -1  10        3.36        1.25      0.73 o 
  -3  -1  10        5.04        6.56      1.14 o 
  -2  -1  10       26.64       25.77      1.75 o 
  -1  -1  10        2.40        1.45      0.74 o 
   0  -1  10        5.73        8.88      1.15 o 
   1  -1  10        0.03       -0.07      0.60 o 
   2  -1  10        1.08        1.52      0.90 o 
   3  -1  10        0.55        1.14      1.01 o 
  -6   0  10        5.76        7.41      1.34 o 
  -5   0  10        3.51        4.87      1.12 o 
  -4   0  10       13.38       13.46      1.55 o 
  -3   0  10        0.16       -0.20      0.62 o 
  -2   0  10        1.38        0.27      0.65 o 
  -1   0  10        3.81        3.15      0.89 o 
   0   0  10        5.58        4.68      1.02 o 
   1   0  10        7.11       10.07      1.28 o 
  -6   1  10        0.18        0.13      0.71 o 
  -5   1  10        0.29        0.63      0.77 o 
  -4   1  10        0.05       -0.38      0.63 o 
  -3   1  10        0.01        0.48      0.65 o 
  -2   1  10       17.71       14.48      1.49 o 
  -1   1  10        7.52        8.20      1.25 o 
   0   1  10        9.03       10.46      1.30 o 
   1   1  10        1.32        1.87      0.85 o 
   2   1  10        0.14        0.23      0.78 o 
  -6   2  10        0.32       -0.42      0.78 o 
  -5   2  10        7.94        5.51      1.24 o 
  -4   2  10        0.40        0.71      0.78 o 
  -3   2  10        0.84        1.25      0.75 o 
  -2   2  10        4.41        6.87      1.22 o 
  -1   2  10        0.61        1.33      0.77 o 
   0   2  10        3.81        3.11      0.99 o 
   1   2  10        0.04        0.12      0.66 o 
  -5   3  10        0.00        0.59      0.86 o 
  -4   3  10        0.00       -0.16      0.70 o 
  -3   3  10        0.06       -0.19      0.70 o 
  -2   3  10        0.01        0.46      0.74 o 
  -1   3  10        5.96        5.23      1.18 o 
  -1  -6  11        1.53        3.78      1.01 o 
   0  -6  11        0.78        0.20      0.69 o 
  -3  -5  11        1.71        1.38      0.73 o 
  -2  -5  11        6.42        6.96      1.18 o 
  -1  -5  11        7.17        5.65      1.13 o 
   0  -5  11        1.60        1.73      0.81 o 
   1  -5  11        0.20        0.22      0.66 o 
  -4  -4  11        3.63        2.76      0.62 o 
  -3  -4  11        1.21        2.62      0.83 o 
  -2  -4  11        3.95        3.75      0.91 o 
  -1  -4  11        0.46        1.21      0.73 o 
   0  -4  11        0.00       -0.11      0.60 o 
   1  -4  11        2.89        1.92      0.86 o 
   2  -4  11        0.12        0.66      0.78 o 
  -5  -3  11        1.85        2.23      0.93 o 
  -4  -3  11        5.25        5.30      1.17 o 
  -3  -3  11        0.39        0.70      0.71 o 
  -2  -3  11       19.07       23.58      1.18 o 
  -1  -3  11        6.39        5.85      1.02 o 
   0  -3  11        2.71        2.80      0.83 o 
   1  -3  11        5.33        6.18      1.18 o 
   2  -3  11        0.35        0.48      0.81 o 
  -5  -2  11        0.76        1.86      0.89 o 
  -4  -2  11       14.24       14.57      1.60 o 
  -3  -2  11        0.33        1.32      0.81 o 
  -2  -2  11       18.89       25.88      1.88 o 
  -1  -2  11        0.06       -0.09      0.66 o 
   0  -2  11       16.38       15.11      1.48 o 
   1  -2  11        0.87        1.38      0.81 o 
   2  -2  11        5.46        4.69      1.17 o 
  -5  -1  11        3.31        3.80      1.10 o 
  -4  -1  11        1.25        1.83      0.91 o 
  -3  -1  11        3.26        4.93      1.14 o 
  -2  -1  11        1.39        1.20      0.75 o 
  -1  -1  11        0.67        0.51      0.74 o 
  -5   0  11        2.21        2.55      1.05 o 
  -4   0  11        0.20       -0.91      0.65 o 
  -3   0  11        0.32        0.70      0.79 o 
  -2   0  11        1.38        2.29      0.90 o 
  -1   0  11        2.22        1.69      0.86 o 
   0   0  11        3.63        5.14      1.14 o 
  -5   1  11        1.22        1.63      0.98 o 
  -4   1  11        0.00        0.15      0.71 o 
  -3   1  11        0.21       -0.11      0.74 o 
  -2   1  11        1.93        4.05      1.09 o 
  -1   1  11        0.93        0.91      0.79 o 
   0   1  11        4.16        5.58      1.21 o 
  -4   2  11        0.55        0.75      0.89 o 
  -3   2  11        0.62        1.61      0.97 o 
  -2   2  11        0.16        0.75      0.83 o 
  -3  -3  12        0.01       -0.19      0.78 o 
  -3  -2  12        0.00        0.39      0.83 o 
  -2  -2  12        0.15        0.32      0.83 o 
  -3  -1  12        0.33        0.93      0.86 o 
  -2  -1  12        9.41        9.98      1.45 o 
  -1  -1  12        5.25        5.00      1.21 o 
                                                 
